# Supplementary material for: Survival prediction in glioblastoma: 10-year follow-up from the Dutch Neurosurgery Quality Registry
Source: J Neurooncol. 2025 May 23;174(3):753–64. doi: 10.1007/s11060-025-05080-3 (PMC12263716; doi:10.1007/s11060-025-05080-3)
Supplement: Supplementary file 2 — Supplementary file2 (XLSX 175 KB) [file 11060_2025_5080_MOESM2_ESM.xlsx]

## Sheet: Data and Results
Survival prediction of glioblastoma patients
Risk factor	Model 1	Model 2	Coding	Value
Age			years	40
KPS preoperative			10,20,30,40,50,60,70,80,90,100	60
Sex			0=male; 1=female	1
ASA			1,2,3,4	3
Surgery type			0= "Biopsy"; 1="Resection"	1
KPS post-operative			10,20,30,40,50,60,70,80,90,100	80
CLAVIEN complications			1,2,3,4,5	4
MGMT promoter methylation			0=absence; 1=presence	0
IDH			0= wildtype glioblastome; 1=mutant	0
Model 1 (pre-operative)
Median survival time (in months)			12.5821
Survival probability at 6 months			0.756795
Survival probability at 1 year			0.521271
Model 2 (post-operative)
Median survival time (in months)			10.3482
Survival probability at 6 months			0.688227
Survival probability at 1 year			0.380665

## Sheet: Calculations Model 1
Calculation of the individual predictions, given as median survival time and survival probabilities at 6 months and 1 year
Model 1 pre-operative
Risk factor	Value	Coefficient	LP	Total LP					Risk-factors profile survival				Baseline survival
									times (months)	surv prob	surv<=50		times (days)	surv prob
Age	40	0.0242247	-0.52783	-0.710938					0	0.999817	0		0	0.999627
KPS preoperative	60	-0.0190005	0.377711						0.0328515	0.999358	0		1	0.998694
sex=FEMALE	1	-0.0749592	-0.0749592						0.065703	0.998257	0		2	0.996455
asa=II	0	0.0624146	0						0.0985545	0.997614	0		3	0.995149
asa>II	1	0.215655	0.215655						0.131406	0.996971	0		4	0.993842
Surgery type=RESECTION	1	-0.701515	-0.701515						0.164258	0.996787	0		5	0.993469
									0.197109	0.995958	0		6	0.991788
									0.229961	0.99559	0		7	0.991041
									0.262812	0.994944	0		8	0.989734
Median survival time (in months)	12.5821								0.295664	0.994021	0		9	0.987866
Survival probability at 6 months	0.756795								0.328515	0.993097	0		10	0.985996
Survival probability at 1 year	0.521271								0.361367	0.991707	0		11	0.983188
									0.394218	0.990778	0		12	0.981315
									0.42707	0.990035	0		13	0.979817
									0.459921	0.989105	0		14	0.977944
									0.492773	0.98836	0		15	0.976445
									0.525624	0.987241	0		16	0.974196
									0.558476	0.985559	0		17	0.97082
									0.591327	0.984435	0		18	0.968567
									0.624179	0.983215	0		19	0.966123
									0.65703	0.982273	0		20	0.964242
									0.689882	0.980858	0		21	0.961415
									0.722733	0.979628	0		22	0.958962
									0.755585	0.978015	0		23	0.95575
									0.788436	0.976778	0		24	0.953291
									0.821288	0.975252	0		25	0.95026
									0.854139	0.974103	0		26	0.947984
									0.886991	0.972472	0		27	0.944754
									0.919842	0.971028	0		28	0.9419
									0.952694	0.969288	0		29	0.938468
									0.985545	0.968124	0		30	0.936175
									1.0184	0.967055	0		31	0.934071
									1.05125	0.965593	0		32	0.931199
									1.0841	0.964129	0		33	0.928326
									1.11695	0.96227	0		34	0.924685
									1.1498	0.960702	0		35	0.92162
									1.18265	0.959327	0		36	0.918937
									1.21551	0.957554	0		37	0.915483
									1.24836	0.95627	0		38	0.912986
									1.28121	0.954785	0		39	0.910102
									1.31406	0.953893	0		40	0.908371
									1.34691	0.951705	0		41	0.904135
									1.37976	0.950308	0		42	0.901435
									1.41261	0.949309	0		43	0.899505
									1.44547	0.947705	0		44	0.896415
									1.47832	0.9465	0		45	0.894096
									1.51117	0.945091	0		46	0.891388
									1.54402	0.94388	0		47	0.889065
									1.57687	0.942566	0		48	0.886545
									1.60972	0.941146	0		49	0.88383
									1.64258	0.939825	0		50	0.881306
									1.67543	0.937787	0		51	0.87742
									1.70828	0.936459	0		52	0.874891
									1.74113	0.935128	0		53	0.872361
									1.77398	0.933897	0		54	0.870025
									1.80683	0.932148	0		55	0.866711
									1.83968	0.930187	0		56	0.863004
									1.87254	0.9277	0		57	0.858312
									1.90539	0.926972	0		58	0.856942
									1.93824	0.92447	0		59	0.852238
									1.97109	0.92248	0		60	0.848508
									2.00394	0.920905	0		61	0.84556
									2.03679	0.91943	0		62	0.842806
									2.06965	0.917212	0		63	0.838672
									2.1025	0.915835	0		64	0.83611
									2.13535	0.914774	0		65	0.834139
									2.1682	0.912752	0		66	0.830391
									2.20105	0.911471	0		67	0.82802
									2.2339	0.90976	0		68	0.824858
									2.26675	0.907936	0		69	0.821495
									2.29961	0.905674	0		70	0.817332
									2.33246	0.904593	0		71	0.815348
									2.36531	0.903294	0		72	0.812967
									2.39816	0.901233	0		73	0.809195
									2.43101	0.899059	0		74	0.805224
									2.46386	0.897095	0		75	0.801649
									2.49671	0.895453	0		76	0.798664
									2.52957	0.893805	0		77	0.795674
									2.56242	0.892264	0		78	0.792883
									2.59527	0.89072	0		79	0.790092
									2.62812	0.889836	0		80	0.788498
									2.66097	0.888287	0		81	0.785706
									2.69382	0.887179	0		82	0.783712
									2.72668	0.885514	0		83	0.78072
									2.75953	0.883956	0		84	0.777926
									2.79238	0.882618	0		85	0.775531
									2.82523	0.881279	0		86	0.773136
									2.85808	0.879489	0		87	0.769943
									2.89093	0.878368	0		88	0.767946
									2.92378	0.87747	0		89	0.766349
									2.95664	0.876009	0		90	0.763753
									2.98949	0.87398	0		91	0.760156
									3.02234	0.872172	0		92	0.756958
									3.05519	0.870361	0		93	0.753761
									3.08804	0.868547	0		94	0.750566
									3.12089	0.867297	0		95	0.748369
									3.15375	0.866387	0		96	0.746771
									3.1866	0.865247	0		97	0.744773
									3.21945	0.86422	0		98	0.742974
									3.2523	0.862962	0		99	0.740774
									3.28515	0.861244	0		100	0.737774
									3.318	0.860095	0		101	0.735772
									3.35085	0.85906	0		102	0.73397
									3.38371	0.858369	0		103	0.732769
									3.41656	0.85687	0		104	0.730166
									3.44941	0.855599	0		105	0.727963
									3.48226	0.854211	0		106	0.72556
									3.51511	0.852936	0		107	0.723358
									3.54796	0.851427	0		108	0.720754
									3.58081	0.849799	0		109	0.717951
									3.61367	0.8491	0		110	0.716749
									3.64652	0.8484	0		111	0.715548
									3.67937	0.846415	0		112	0.712143
									3.71222	0.845245	0		113	0.71014
									3.74507	0.843838	0		114	0.707736
									3.77792	0.842547	0		115	0.705533
									3.81078	0.841371	0		116	0.703529
									3.84363	0.839722	0		117	0.700725
									3.87648	0.838778	0		118	0.699123
									3.90933	0.837597	0		119	0.69712
									3.94218	0.834874	0		120	0.692514
									3.97503	0.832857	0		121	0.689112
									4.00788	0.831074	0		122	0.686111
									4.04074	0.829526	0		123	0.683511
									4.07359	0.827975	0		124	0.680912
									4.10644	0.82702	0		125	0.679314
									4.13929	0.825943	0		126	0.677515
									4.17214	0.824027	0		127	0.674319
									4.20499	0.822226	0		128	0.671321
									4.23784	0.821384	0		129	0.669922
									4.2707	0.8203	0		130	0.668123
									4.30355	0.819094	0		131	0.666125
									4.3364	0.817523	0		132	0.663528
									4.36925	0.816435	0		133	0.661731
									4.4021	0.814861	0		134	0.659137
									4.43495	0.813407	0		135	0.656744
									4.46781	0.812315	0		136	0.654951
									4.50066	0.811344	0		137	0.653357
									4.53351	0.809764	0		138	0.650769
									4.56636	0.807692	0		139	0.647384
									4.59921	0.806716	0		140	0.645791
									4.63206	0.805248	0		141	0.643402
									4.66491	0.803778	0		142	0.641013
									4.69777	0.802674	0		143	0.639221
									4.73062	0.801322	0		144	0.637031
									4.76347	0.800338	0		145	0.63544
									4.79632	0.798861	0		146	0.633055
									4.82917	0.798492	0		147	0.632459
									4.86202	0.797258	0		148	0.630472
									4.89488	0.7959	0		149	0.628287
									4.92773	0.793922	0		150	0.625111
									4.96058	0.792931	0		151	0.623525
									4.99343	0.792064	0		152	0.622138
									5.02628	0.791444	0		153	0.621147
									5.05913	0.790576	0		154	0.61976
									5.09198	0.789831	0		155	0.618571
									5.12484	0.788214	0		156	0.615996
									5.15769	0.787093	0		157	0.614213
									5.19054	0.785722	0		158	0.612037
									5.22339	0.784599	0		159	0.610258
									5.25624	0.782976	0		160	0.60769
									5.28909	0.781475	0		161	0.605321
									5.32194	0.780848	0		162	0.604334
									5.3548	0.779345	0		163	0.601966
									5.38765	0.778717	0		164	0.60098
									5.4205	0.777838	0		165	0.5996
									5.45335	0.77721	0		166	0.598614
									5.4862	0.776078	0		167	0.596841
									5.51905	0.77482	0		168	0.594873
									5.55191	0.77419	0		169	0.593889
									5.58476	0.772425	0		170	0.591134
									5.61761	0.771035	0		171	0.588971
									5.65046	0.770529	0		172	0.588185
									5.68331	0.769771	0		173	0.587007
									5.71616	0.768505	0		174	0.585043
									5.74901	0.766858	0		175	0.582494
									5.78187	0.765844	0		176	0.580926
									5.81472	0.764066	0		177	0.578184
									5.84757	0.762667	0		178	0.57603
									5.88042	0.761138	0		179	0.573683
									5.91327	0.759863	0		180	0.571727
									5.94612	0.758841	0		181	0.570164
									5.97898	0.757307	0		182	0.567818
									6.01183	0.756795	0		183	0.567037
									6.04468	0.755128	0		184	0.564498
									6.07753	0.754486	0		185	0.563521
									6.11038	0.753586	0		186	0.562154
									6.14323	0.752685	0		187	0.560785
									6.17608	0.751396	0		188	0.558832
									6.20894	0.749846	0		189	0.556488
									6.24179	0.748552	0		190	0.554534
									6.27464	0.747645	0		191	0.553167
									6.30749	0.747126	0		192	0.552385
									6.34034	0.744787	0		193	0.548871
									6.37319	0.743875	0		194	0.547504
									6.40604	0.742963	0		195	0.546137
									6.4389	0.741658	0		196	0.544187
									6.47175	0.740222	0		197	0.542043
									6.5046	0.739176	0		198	0.540485
									6.53745	0.737475	0		199	0.537955
									6.5703	0.736819	0		200	0.536982
									6.60315	0.736163	0		201	0.536009
									6.63601	0.734849	0		202	0.534063
									6.66886	0.733533	0		203	0.532117
									6.70171	0.732214	0		204	0.530172
									6.73456	0.730894	0		205	0.528228
									6.76741	0.729705	0		206	0.52648
									6.80026	0.728912	0		207	0.525315
									6.83311	0.727985	0		208	0.523957
									6.86597	0.726793	0		209	0.522211
									6.89882	0.7256	0		210	0.520468
									6.93167	0.724406	0		211	0.518726
									6.96452	0.723875	0		212	0.517952
									6.99737	0.722679	0		213	0.516211
									7.03022	0.722014	0		214	0.515245
									7.06307	0.720417	0		215	0.512927
									7.09593	0.718686	0		216	0.51042
									7.12878	0.717352	0		217	0.508493
									7.16163	0.715882	0		218	0.506375
									7.19448	0.714411	0		219	0.504258
									7.22733	0.713473	0		220	0.502911
									7.26018	0.712399	0		221	0.501371
									7.29304	0.711189	0		222	0.49964
									7.32589	0.709709	0		223	0.497524
									7.35874	0.708496	0		224	0.495795
									7.39159	0.707148	0		225	0.493876
									7.42444	0.705258	0		226	0.491192
									7.45729	0.703365	0		227	0.488512
									7.49014	0.701875	0		228	0.486408
									7.523	0.699974	0		229	0.483729
									7.55585	0.69875	0		230	0.482009
									7.5887	0.697388	0		231	0.480098
									7.62155	0.696433	0		232	0.47876
									7.6544	0.69534	0		233	0.477232
									7.68725	0.694794	0		234	0.476469
									7.72011	0.693699	0		235	0.474941
									7.75296	0.692328	0		236	0.473033
									7.78581	0.691505	0		237	0.471888
									7.81866	0.689719	0		238	0.469411
									7.85151	0.688069	0		239	0.467127
									7.88436	0.687518	0		240	0.466365
									7.91721	0.686691	0		241	0.465224
									7.95007	0.685864	0		242	0.464084
									7.98292	0.684761	0		243	0.462566
									8.01577	0.684347	0		244	0.461997
									8.04862	0.68269	0		245	0.459722
									8.08147	0.681169	0		246	0.45764
									8.11432	0.67937	0		247	0.455182
									8.14717	0.678539	0		248	0.454049
									8.18003	0.677429	0		249	0.452539
									8.21288	0.676319	0		250	0.451031
									8.24573	0.67493	0		251	0.449146
									8.27858	0.6734	0		252	0.447076
									8.31143	0.672426	0		253	0.44576
									8.34428	0.670753	0		254	0.443505
									8.37714	0.669636	0		255	0.442003
									8.40999	0.668658	0		256	0.44069
									8.44284	0.667538	0		257	0.439188
									8.47569	0.666977	0		258	0.438437
									8.50854	0.665855	0		259	0.436936
									8.54139	0.664589	0		260	0.435248
									8.57424	0.663462	0		261	0.433746
									8.6071	0.662616	0		262	0.432621
									8.63995	0.661628	0		263	0.431309
									8.6728	0.660499	0		264	0.429812
									8.70565	0.65937	0		265	0.428316
									8.7385	0.658098	0		266	0.426636
									8.77135	0.656399	0		267	0.424397
									8.8042	0.654556	0		268	0.421974
									8.83706	0.65271	0		269	0.419556
									8.86991	0.651147	0		270	0.417512
									8.90276	0.649723	0		271	0.415656
									8.93561	0.649011	0		272	0.414729
									8.96846	0.648014	0		273	0.413432
									9.00131	0.647158	0		274	0.412321
									9.03417	0.64573	0		275	0.410471
									9.06702	0.6443	0		276	0.408623
									9.09987	0.643012	0		277	0.406961
									9.13272	0.642152	0		278	0.405854
									9.16557	0.641005	0		279	0.404379
									9.19842	0.639856	0		280	0.402906
									9.23127	0.638274	0		281	0.40088
									9.26413	0.635968	0		282	0.397937
									9.29698	0.634236	0		283	0.395734
									9.32983	0.633081	0		284	0.394267
									9.36268	0.630913	0		285	0.391524
									9.39553	0.629901	0		286	0.390246
									9.42838	0.627726	0		287	0.387508
									9.46124	0.626418	0		288	0.385865
									9.49409	0.62569	0		289	0.384954
									9.52694	0.623797	0		290	0.382586
									9.55979	0.62234	0		291	0.380768
									9.59264	0.621172	0		292	0.379316
									9.62549	0.619566	0		293	0.377321
									9.65834	0.61781	0		294	0.375147
									9.6912	0.616638	0		295	0.373699
									9.72405	0.615171	0		296	0.371892
									9.7569	0.613851	0		297	0.370269
									9.78975	0.612382	0		298	0.368467
									9.8226	0.610471	0		299	0.36613
									9.85545	0.609	0		300	0.364336
									9.8883	0.607379	0		301	0.362365
									9.92116	0.605462	0		302	0.36004
									9.95401	0.602948	0		303	0.357003
									9.98686	0.602504	0		304	0.356468
									10.0197	0.601319	0		305	0.355042
									10.0526	0.600282	0		306	0.353797
									10.0854	0.599097	0		307	0.352376
									10.1183	0.597613	0		308	0.350601
									10.1511	0.596573	0		309	0.349361
									10.184	0.595534	0		310	0.348122
									10.2168	0.593303	0		311	0.345472
									10.2497	0.592558	0		312	0.34459
									10.2825	0.591217	0		313	0.343004
									10.3154	0.589128	0		314	0.340542
									10.3482	0.587336	0		315	0.338436
									10.3811	0.586588	0		316	0.337559
									10.4139	0.584793	0		317	0.33546
									10.4468	0.582696	0		318	0.333015
									10.4796	0.581646	0		319	0.331794
									10.5125	0.580444	0		320	0.3304
									10.5453	0.579843	0		321	0.329704
									10.5782	0.578941	0		322	0.328661
									10.611	0.577889	0		323	0.327445
									10.6439	0.575631	0		324	0.324846
									10.6767	0.573672	0		325	0.322599
									10.7096	0.572616	0		326	0.321391
									10.7424	0.570349	0		327	0.318807
									10.7753	0.569744	0		328	0.318118
									10.8081	0.568685	0		329	0.316915
									10.841	0.567624	0		330	0.315713
									10.8739	0.566867	0		331	0.314856
									10.9067	0.56611	0		332	0.314
									10.9396	0.565503	0		333	0.313316
									10.9724	0.564442	0		334	0.31212
									11.0053	0.563075	0		335	0.310583
									11.0381	0.56186	0		336	0.30922
									11.071	0.560492	0		337	0.30769
									11.1038	0.55882	0		338	0.305823
									11.1367	0.55745	0		339	0.304299
									11.1695	0.556536	0		340	0.303285
									11.2024	0.555775	0		341	0.302441
									11.2352	0.554557	0		342	0.301093
									11.2681	0.553033	0		343	0.299411
									11.3009	0.551966	0		344	0.298235
									11.3338	0.550286	0		345	0.29639
									11.3666	0.547839	0		346	0.293713
									11.3995	0.547073	0		347	0.292878
									11.4323	0.546461	0		348	0.292211
									11.4652	0.544928	0		349	0.290545
									11.498	0.542627	0		350	0.288053
									11.5309	0.541705	0		351	0.287057
									11.5637	0.540935	0		352	0.286227
									11.5966	0.539086	0		353	0.284238
									11.6294	0.537544	0		354	0.282586
									11.6623	0.536002	0		355	0.280937
									11.6951	0.53523	0		356	0.280114
									11.728	0.533994	0		357	0.278799
									11.7608	0.532913	0		358	0.277651
									11.7937	0.531211	0		359	0.275849
									11.8265	0.529662	0		360	0.274214
									11.8594	0.529042	0		361	0.273561
									11.8922	0.527491	0		362	0.271931
									11.9251	0.525628	0		363	0.269979
									11.958	0.524073	0		364	0.268356
									11.9908	0.52283	0		365	0.267061
									12.0237	0.521271	0		366	0.265442
									12.0565	0.519867	0		367	0.263989
									12.0894	0.518619	0		368	0.2627
									12.1222	0.517214	0		369	0.261253
									12.1551	0.516276	0		370	0.26029
									12.1879	0.514713	0		371	0.258688
									12.2208	0.513461	0		372	0.257408
									12.2536	0.512677	0		373	0.256609
									12.2865	0.511581	0		374	0.255493
									12.3193	0.510171	0		375	0.254061
									12.3522	0.508916	0		376	0.25279
									12.385	0.507502	0		377	0.251363
									12.4179	0.506089	0		378	0.249939
									12.4507	0.505303	0		379	0.24915
									12.4836	0.503729	0		380	0.247573
									12.5164	0.502783	0		381	0.246627
									12.5493	0.500732	0		382	0.244583
									12.5821	0.499311	1		383	0.243172
									12.615	0.498206	1		384	0.242078
									12.6478	0.497416	1		385	0.241297
									12.6807	0.496309	1		386	0.240205
									12.7135	0.49536	1		387	0.239271
									12.7464	0.494409	1		388	0.238337
									12.7792	0.492824	1		389	0.236783
									12.8121	0.49203	1		390	0.236008
									12.8449	0.491078	1		391	0.235079
									12.8778	0.490284	1		392	0.234305
									12.9106	0.488852	1		393	0.232915
									12.9435	0.487738	1		394	0.231835
									12.9763	0.486782	1		395	0.230911
									13.0092	0.485985	1		396	0.230142
									13.042	0.483751	1		397	0.227993
									13.0749	0.48215	1		398	0.22646
									13.1078	0.481028	1		399	0.225388
									13.1406	0.479744	1		400	0.224164
									13.1735	0.479261	1		401	0.223706
									13.2063	0.478618	1		402	0.223095
									13.2392	0.477814	1		403	0.222332
									13.272	0.476849	1		404	0.221419
									13.3049	0.475723	1		405	0.220356
									13.3377	0.474918	1		406	0.219598
									13.3706	0.474275	1		407	0.218992
									13.4034	0.472827	1		408	0.217634
									13.4363	0.471861	1		409	0.21673
									13.4691	0.471057	1		410	0.215978
									13.502	0.46993	1		411	0.214927
									13.5348	0.469446	1		412	0.214478
									13.5677	0.468158	1		413	0.213281
									13.6005	0.466545	1		414	0.211787
									13.6334	0.46509	1		415	0.210445
									13.6662	0.463958	1		416	0.209403
									13.6991	0.462987	1		417	0.208512
									13.7319	0.460881	1		418	0.206585
									13.7648	0.458607	1		419	0.204516
									13.7976	0.456819	1		420	0.202896
									13.8305	0.455844	1		421	0.202015
									13.8633	0.454867	1		422	0.201135
									13.8962	0.453564	1		423	0.199963
									13.929	0.453075	1		424	0.199525
									13.9619	0.451931	1		425	0.198501
									13.9947	0.450622	1		426	0.197332
									14.0276	0.448984	1		427	0.195874
									14.0604	0.44685	1		428	0.193983
									14.0933	0.445206	1		429	0.192533
									14.1261	0.444055	1		430	0.191521
									14.159	0.442738	1		431	0.190367
									14.1919	0.441585	1		432	0.189359
									14.2247	0.440926	1		433	0.188784
									14.2576	0.43878	1		434	0.186918
									14.2904	0.437458	1		435	0.185773
									14.3233	0.4363	1		436	0.184773
									14.3561	0.435639	1		437	0.184203
									14.389	0.435143	1		438	0.183777
									14.4218	0.434812	1		439	0.183492
									14.4547	0.432989	1		440	0.181929
									14.4875	0.431329	1		441	0.180512
									14.5204	0.430497	1		442	0.179804
									14.5532	0.428833	1		443	0.178392
									14.5861	0.427667	1		444	0.177406
									14.6189	0.426668	1		445	0.176563
									14.6518	0.425502	1		446	0.175582
									14.6846	0.424668	1		447	0.174883
									14.7175	0.423835	1		448	0.174185
									14.7503	0.423167	1		449	0.173626
									14.7832	0.421831	1		450	0.172512
									14.816	0.421162	1		451	0.171956
									14.8489	0.420327	1		452	0.171262
									14.8817	0.419324	1		453	0.170431
									14.9146	0.418488	1		454	0.16974
									14.9474	0.41698	1		455	0.168497
									14.9803	0.416477	1		456	0.168083
									15.0131	0.415637	1		457	0.167394
									15.046	0.414964	1		458	0.166843
									15.0788	0.414291	1		459	0.166292
									15.1117	0.412607	1		460	0.164919
									15.1445	0.411763	1		461	0.164233
									15.1774	0.409906	1		462	0.162729
									15.2102	0.40923	1		463	0.162183
									15.2431	0.407878	1		464	0.161094
									15.276	0.407371	1		465	0.160686
									15.3088	0.407032	1		466	0.160414
									15.3417	0.405847	1		467	0.159465
									15.3745	0.404493	1		468	0.158384
									15.4074	0.403138	1		469	0.157306
									15.4402	0.402121	1		470	0.156499
									15.4731	0.400763	1		471	0.155424
									15.5059	0.400082	1		472	0.154887
									15.5388	0.398551	1		473	0.153683
									15.5716	0.398041	1		474	0.153283
									15.6045	0.39685	1		475	0.15235
									15.6373	0.395145	1		476	0.151021
									15.6702	0.394804	1		477	0.150756
									15.703	0.393611	1		478	0.149829
									15.7359	0.392586	1		479	0.149036
									15.7687	0.39139	1		480	0.148113
									15.8016	0.390535	1		481	0.147455
									15.8344	0.390021	1		482	0.147061
									15.8673	0.389507	1		483	0.146666
									15.9001	0.388651	1		484	0.146011
									15.933	0.387451	1		485	0.145095
									15.9658	0.38625	1		486	0.14418
									15.9987	0.385562	1		487	0.143658
									16.0315	0.384703	1		488	0.143007
									16.0644	0.383671	1		489	0.142227
									16.0972	0.382983	1		490	0.141708
									16.1301	0.382467	1		491	0.14132
									16.1629	0.38126	1		492	0.140414
									16.1958	0.380916	1		493	0.140155
									16.2286	0.380053	1		494	0.13951
									16.2615	0.379191	1		495	0.138866
									16.2943	0.378155	1		496	0.138095
									16.3272	0.377809	1		497	0.137838
									16.3601	0.37729	1		498	0.137453
									16.3929	0.375732	1		499	0.136299
									16.4258	0.375211	1		500	0.135915
									16.4586	0.374864	1		501	0.13566
									16.4915	0.372957	1		502	0.134258
									16.5243	0.371915	1		503	0.133496
									16.5572	0.371046	1		504	0.132861
									16.59	0.369306	1		505	0.131596
									16.6229	0.368262	1		506	0.130839
									16.6557	0.367216	1		507	0.130084
									16.6886	0.365996	1		508	0.129206
									16.7214	0.365648	1		509	0.128955
									16.7543	0.364077	1		510	0.12783
									16.7871	0.363205	1		511	0.127207
									16.82	0.362156	1		512	0.126461
									16.8528	0.360758	1		513	0.125469
									16.8857	0.359708	1		514	0.124727
									16.9185	0.358658	1		515	0.123986
									16.9514	0.358483	1		516	0.123863
									16.9842	0.357256	1		517	0.123002
									17.0171	0.356204	1		518	0.122266
									17.0499	0.354625	1		519	0.121165
									17.0828	0.354274	1		520	0.120921
									17.1156	0.354099	1		521	0.120799
									17.1485	0.353572	1		522	0.120433
									17.1813	0.352168	1		523	0.119461
									17.2142	0.351113	1		524	0.118734
									17.247	0.349706	1		525	0.117768
									17.2799	0.349002	1		526	0.117286
									17.3127	0.348299	1		527	0.116805
									17.3456	0.347242	1		528	0.116084
									17.3784	0.346713	1		529	0.115724
									17.4113	0.345302	1		530	0.114768
									17.4442	0.34442	1		531	0.114171
									17.477	0.34389	1		532	0.113814
									17.5099	0.343536	1		533	0.113576
									17.5427	0.343005	1		534	0.113219
									17.5756	0.342651	1		535	0.112981
									17.6084	0.340882	1		536	0.111797
									17.6413	0.33982	1		537	0.111089
									17.6741	0.339112	1		538	0.110618
									17.707	0.338228	1		539	0.110032
									17.7398	0.33752	1		540	0.109563
									17.7727	0.337343	1		541	0.109446
									17.8055	0.336634	1		542	0.108979
									17.8384	0.335393	1		543	0.108162
									17.8712	0.334683	1		544	0.107697
									17.9041	0.334328	1		545	0.107464
									17.9369	0.333618	1		546	0.107
									17.9698	0.33202	1		547	0.105959
									18.0026	0.331487	1		548	0.105613
									18.0355	0.330419	1		549	0.104922
									18.0683	0.328815	1		550	0.103887
									18.1012	0.328279	1		551	0.103543
									18.134	0.327565	1		552	0.103085
									18.1669	0.327029	1		553	0.102742
									18.1997	0.326134	1		554	0.10217
									18.2326	0.325597	1		555	0.101828
									18.2654	0.32506	1		556	0.101486
									18.2983	0.324163	1		557	0.100917
									18.3311	0.323804	1		558	0.10069
									18.364	0.323086	1		559	0.100235
									18.3968	0.322546	1		560	0.0998946
									18.4297	0.322185	1		561	0.0996673
									18.4625	0.321103	1		562	0.0989866
									18.4954	0.320922	1		563	0.0988733
									18.5283	0.320019	1		564	0.098308
									18.5611	0.319117	1		565	0.0977445
									18.594	0.318756	1		566	0.0975196
									18.6268	0.317853	1		567	0.0969581
									18.6597	0.316589	1		568	0.0961744
									18.6925	0.316047	1		569	0.0958393
									18.7254	0.314599	1		570	0.0949478
									18.7582	0.314418	1		571	0.0948365
									18.7911	0.313694	1		572	0.0943923
									18.8239	0.313331	1		573	0.0941704
									18.8568	0.312425	1		574	0.0936168
									18.8896	0.312063	1		575	0.0933956
									18.9225	0.311335	1		576	0.0929531
									18.9553	0.310607	1		577	0.0925112
									18.9882	0.310061	1		578	0.0921802
									19.021	0.309333	1		579	0.0917398
									19.0539	0.308421	1		580	0.0911901
									19.0867	0.307874	1		581	0.0908611
									19.1196	0.307327	1		582	0.0905327
									19.1524	0.306962	1		583	0.0903141
									19.1853	0.306597	1		584	0.0900955
									19.2181	0.305683	1		585	0.0895496
									19.251	0.305317	1		586	0.0893314
									19.2838	0.304585	1		587	0.0888958
									19.3167	0.30367	1		588	0.088353
									19.3495	0.303121	1		589	0.0880281
									19.3824	0.302572	1		590	0.0877038
									19.4152	0.302022	1		591	0.0873799
									19.4481	0.301289	1		592	0.0869488
									19.4809	0.30074	1		593	0.0866263
									19.5138	0.300374	1		594	0.0864115
									19.5466	0.300007	1		595	0.0861969
									19.5795	0.29909	1		596	0.0856615
									19.6124	0.298357	1		597	0.0852344
									19.6452	0.297623	1		598	0.084808
									19.6781	0.297439	1		599	0.0847015
									19.7438	0.296337	1		601	0.084064
									19.7766	0.295786	1		602	0.0837461
									19.8095	0.295235	1		603	0.0834284
									19.8423	0.293578	1		604	0.0824781
									19.8752	0.292656	1		605	0.0819518
									19.908	0.291734	1		606	0.0814268
									19.9409	0.291549	1		607	0.081322
									19.9737	0.290996	1		608	0.081008
									20.0066	0.290811	1		609	0.0809034
									20.0394	0.290811	1		610	0.0809034
									20.0723	0.290257	1		611	0.0805896
									20.138	0.290072	1		613	0.0804851
									20.1708	0.289517	1		614	0.0801717
									20.2037	0.289146	1		615	0.0799632
									20.2365	0.288036	1		616	0.079339
									20.2694	0.287851	1		617	0.0792352
									20.3022	0.28711	1		618	0.0788206
									20.3351	0.286739	1		619	0.0786135
									20.3679	0.285812	1		620	0.0780968
									20.4008	0.285255	1		621	0.0777874
									20.4336	0.284883	1		622	0.0775813
									20.4665	0.284511	1		623	0.0773752
									20.4993	0.284139	1		624	0.0771693
									20.5322	0.283953	1		625	0.0770665
									20.565	0.283209	1		626	0.0766557
									20.5979	0.282837	1		627	0.0764508
									20.6307	0.282651	1		628	0.0763484
									20.6636	0.282464	1		629	0.0762461
									20.6965	0.282278	1		630	0.0761435
									20.7293	0.281156	1		631	0.0755289
									20.7622	0.280408	1		632	0.0751203
									20.795	0.280034	1		633	0.0749165
									20.8279	0.279847	1		634	0.0748148
									20.8607	0.279661	1		635	0.0747131
									20.8936	0.279474	1		636	0.0746115
									20.9264	0.277979	1		637	0.0738012
									20.9593	0.27723	1		638	0.0733972
									20.9921	0.276669	1		639	0.0730951
									21.025	0.275921	1		640	0.0726933
									21.0578	0.27536	1		641	0.0723927
									21.0907	0.274799	1		642	0.0720928
									21.1235	0.273864	1		643	0.0715942
									21.1564	0.273303	1		644	0.0712957
									21.1892	0.272928	1		645	0.0710971
									21.2221	0.271992	1		646	0.0706016
									21.2549	0.271618	1		647	0.0704038
									21.2878	0.270868	1		648	0.0700086
									21.3535	0.26974	1		650	0.0694163
									21.3863	0.269176	1		651	0.0691212
									21.4192	0.268049	1		652	0.068533
									21.452	0.266919	1		653	0.0679465
									21.4849	0.266355	1		654	0.0676542
									21.5177	0.265413	1		655	0.0671683
									21.5506	0.265036	1		656	0.0669743
									21.5834	0.264282	1		657	0.0665869
									21.6163	0.263716	1		658	0.0662967
									21.6491	0.263716	1		659	0.0662967
									21.682	0.262771	1		660	0.0658137
									21.7148	0.262392	1		661	0.0656211
									21.7477	0.262014	1		662	0.0654286
									21.7806	0.261258	1		663	0.0650446
									21.8134	0.260879	1		664	0.0648529
									21.8463	0.26069	1		665	0.0647572
									21.8791	0.259744	1		666	0.0642798
									21.912	0.259366	1		667	0.0640894
									21.9448	0.258988	1		668	0.0638994
									21.9777	0.258421	1		669	0.0636149
									22.0105	0.258043	1		670	0.0634256
									22.0434	0.257286	1		671	0.0630471
									22.0762	0.256717	1		672	0.0627638
									22.1419	0.256528	1		674	0.0626695
									22.1748	0.255958	1		675	0.0623867
									22.2076	0.255388	1		676	0.0621039
									22.2405	0.254817	1		677	0.0618218
									22.2733	0.254437	1		678	0.0616341
									22.3062	0.253485	1		679	0.0611656
									22.339	0.252913	1		680	0.0608848
									22.3719	0.251768	1		681	0.0603251
									22.4047	0.251577	1		682	0.060232
									22.4704	0.250814	1		684	0.0598603
									22.5033	0.250239	1		685	0.0595812
									22.5361	0.249664	1		686	0.0593029
									22.569	0.24928	1		687	0.0591177
									22.6018	0.248322	1		688	0.058656
									22.6347	0.247939	1		689	0.0584719
									22.6675	0.247173	1		690	0.0581047
									22.7004	0.24679	1		691	0.0579215
									22.7332	0.245639	1		692	0.0573727
									22.7661	0.245062	1		693	0.0570988
									22.7989	0.244869	1		694	0.0570075
									22.8318	0.244291	1		695	0.0567337
									22.8975	0.243905	1		697	0.0565513
									22.9304	0.242939	1		698	0.0560961
									22.9632	0.242552	1		699	0.0559144
									22.9961	0.241971	1		700	0.0556423
									23.0289	0.241778	1		701	0.0555516
									23.0618	0.241196	1		702	0.0552801
									23.0946	0.240808	1		703	0.0550991
									23.1275	0.239644	1		704	0.0545583
									23.1603	0.23945	1		705	0.0544684
									23.1932	0.239062	1		706	0.0542888
									23.226	0.238673	1		707	0.0541092
									23.2589	0.238479	1		708	0.0540196
									23.2917	0.237896	1		709	0.0537511
									23.3246	0.237507	1		710	0.0535723
									23.3574	0.23673	1		711	0.0532158
									23.3903	0.235952	1		712	0.0528605
									23.4231	0.235174	1		713	0.0525063
									23.456	0.234785	1		714	0.0523295
									23.4888	0.23459	1		715	0.0522412
									23.5217	0.234395	1		716	0.052153
									23.5874	0.233811	1		718	0.0518887
									23.6202	0.233422	1		719	0.051713
									23.6531	0.232837	1		720	0.0514497
									23.7188	0.232837	1		722	0.0514497
									23.7516	0.232252	1		723	0.0511866
									23.7845	0.231471	1		724	0.050837
									23.8173	0.231081	1		725	0.0506626
									23.8502	0.23069	1		726	0.0504884
									23.883	0.2303	1		727	0.0503145
									23.9159	0.229713	1		728	0.0500538
									23.9488	0.229517	1		729	0.0499669
									23.9816	0.229321	1		730	0.0498801
									24.0145	0.228927	1		731	0.049706
									24.0473	0.22873	1		732	0.0496189
									24.0802	0.228336	1		733	0.049445
									24.113	0.227941	1		734	0.0492712
									24.1787	0.227941	1		736	0.0492712
									24.2116	0.227941	1		737	0.0492712
									24.2444	0.227744	1		738	0.0491842
									24.2773	0.227348	1		739	0.0490104
									24.3101	0.226953	1		740	0.0488369
									24.3758	0.226557	1		742	0.0486636
									24.4087	0.225963	1		743	0.0484043
									24.4415	0.225369	1		744	0.0481457
									24.4744	0.225171	1		745	0.0480597
									24.5401	0.225171	1		747	0.0480597
									24.5729	0.224577	1		748	0.0478017
									24.6058	0.223784	1		749	0.0474587
									24.6386	0.223585	1		750	0.0473732
									24.6715	0.223387	1		751	0.0472877
									24.7043	0.223189	1		752	0.0472024
									24.77	0.222991	1		754	0.0471171
									24.8029	0.222793	1		755	0.0470317
									24.8357	0.222395	1		756	0.0468612
									24.8686	0.222197	1		757	0.046776
									24.9014	0.2218	1		758	0.0466059
									24.9343	0.221601	1		759	0.046521
									24.9671	0.221601	1		760	0.046521
									25	0.221402	1		761	0.0464362
									25.0329	0.221204	1		762	0.0463513
									25.0657	0.22021	1		763	0.0459285
									25.0986	0.219216	1		764	0.0455074
									25.1314	0.21842	1		765	0.0451716
									25.1643	0.218023	1		766	0.0450044
									25.1971	0.217824	1		767	0.044921
									25.23	0.217625	1		768	0.0448375
									25.2628	0.217426	1		769	0.0447542
									25.2957	0.217028	1		770	0.0445876
									25.3285	0.216431	1		771	0.0443381
									25.3614	0.215634	1		772	0.0440063
									25.3942	0.214837	1		773	0.0436757
									25.4271	0.214438	1		774	0.0435107
									25.4599	0.214238	1		775	0.0434283
									25.4928	0.214038	1		776	0.0433459
									25.5256	0.213838	1		777	0.0432635
									25.5913	0.213037	1		779	0.0429342
									25.6242	0.212236	1		780	0.0426062
									25.657	0.211836	1		781	0.0424425
									25.6899	0.211435	1		782	0.0422792
									25.7556	0.211034	1		784	0.0421161
									25.7884	0.210429	1		785	0.0418708
									25.8213	0.210228	1		786	0.0417892
									25.9198	0.210026	1		789	0.0417076
									25.9527	0.209419	1		790	0.0414626
									25.9855	0.209014	1		791	0.0412995
									26.0184	0.208609	1		792	0.0411368
									26.0512	0.208407	1		793	0.0410557
									26.0841	0.208205	1		794	0.0409746
									26.117	0.2078	1		795	0.0408127
									26.1498	0.206991	1		796	0.0404899
									26.1827	0.206586	1		797	0.0403286
									26.2155	0.205977	1		798	0.0400869
									26.2484	0.204959	1		799	0.0396848
									26.2812	0.204959	1		800	0.0396848
									26.3469	0.204755	1		802	0.0396044
									26.3798	0.204347	1		803	0.0394437
									26.4455	0.204142	1		805	0.0393634
									26.4783	0.203937	1		806	0.039283
									26.5112	0.203323	1		807	0.0390425
									26.544	0.202913	1		808	0.0388824
									26.5769	0.202708	1		809	0.0388024
									26.6097	0.202298	1		810	0.0386427
									26.6426	0.201888	1		811	0.0384834
									26.6754	0.201888	1		812	0.0384834
									26.7083	0.201683	1		813	0.0384038
									26.7411	0.201683	1		814	0.0384038
									26.774	0.201271	1		815	0.0382446
									26.8068	0.200655	1		816	0.0380064
									26.8397	0.200449	1		817	0.0379271
									26.8725	0.19983	1		818	0.0376892
									26.9054	0.199624	1		819	0.0376101
									26.9382	0.199211	1		820	0.0374518
									27.0368	0.199004	1		823	0.0373726
									27.0696	0.198797	1		824	0.0372935
									27.1025	0.198589	1		825	0.0372141
									27.1353	0.198589	1		826	0.0372141
									27.2339	0.198172	1		829	0.0370553
									27.2996	0.198172	1		831	0.0370553
									27.3653	0.197127	1		833	0.0366586
									27.3982	0.19671	1		834	0.0365006
									27.431	0.196083	1		835	0.0362641
									27.4967	0.195665	1		837	0.036107
									27.5296	0.195247	1		838	0.0359501
									27.5624	0.195038	1		839	0.0358717
									27.5953	0.194829	1		840	0.0357935
									27.6281	0.19441	1		841	0.0356372
									27.661	0.193783	1		842	0.0354033
									27.6938	0.193573	1		843	0.0353255
									27.7267	0.192946	1		844	0.0350928
									27.7595	0.192318	1		845	0.0348609
									27.7924	0.191691	1		846	0.0346296
									27.8252	0.191481	1		847	0.0345526
									27.8581	0.190853	1		848	0.0343223
									27.8909	0.190225	1		849	0.0340928
									27.9238	0.189806	1		850	0.0339401
									27.9566	0.188968	1		851	0.0336355
									27.9895	0.188548	1		852	0.0334836
									28.0552	0.187917	1		854	0.0332558
									28.088	0.187707	1		855	0.03318
									28.1209	0.187707	1		856	0.03318
									28.1537	0.187496	1		857	0.0331043
									28.1866	0.187075	1		858	0.0329531
									28.2194	0.187075	1		859	0.0329531
									28.2523	0.186653	1		860	0.032802
									28.2852	0.186232	1		861	0.0326514
									28.318	0.186021	1		862	0.0325762
									28.3837	0.18581	1		864	0.032501
									28.4494	0.185388	1		866	0.032351
									28.4823	0.184544	1		867	0.0320519
									28.5151	0.184121	1		868	0.0319025
									28.548	0.183698	1		869	0.0317535
									28.5808	0.183487	1		870	0.0316792
									28.6137	0.183276	1		871	0.031605
									28.6794	0.183065	1		873	0.0315309
									28.7451	0.182853	1		875	0.0314568
									28.8108	0.182641	1		877	0.0313826
									28.8436	0.182429	1		878	0.0313084
									28.9093	0.182003	1		880	0.0311598
									28.975	0.181578	1		882	0.0310117
									29.0079	0.181151	1		883	0.0308636
									29.0407	0.180938	1		884	0.0307897
									29.0736	0.180938	1		885	0.0307897
									29.1064	0.180725	1		886	0.0307159
									29.1393	0.180299	1		887	0.0305686
									29.1721	0.180086	1		888	0.0304951
									29.205	0.179659	1		889	0.0303484
									29.3035	0.179233	1		892	0.030202
									29.3693	0.178807	1		894	0.0300561
									29.435	0.178594	1		896	0.0299831
									29.4678	0.178381	1		897	0.0299103
									29.5007	0.178381	1		898	0.0299103
									29.5992	0.17774	1		901	0.0296921
									29.6321	0.177314	1		902	0.029547
									29.6649	0.176459	1		903	0.0292579
									29.6978	0.176246	1		904	0.0291859
									29.7635	0.176032	1		906	0.0291139
									29.7963	0.175605	1		907	0.0289701
									29.8292	0.174749	1		908	0.0286834
									29.862	0.174749	1		909	0.0286834
									29.8949	0.174534	1		910	0.0286117
									29.9277	0.173029	1		911	0.0281116
									29.9606	0.172814	1		912	0.0280404
									30.0263	0.172166	1		914	0.0278268
									30.092	0.17195	1		916	0.0277558
									30.1248	0.171733	1		917	0.0276848
									30.1577	0.171085	1		918	0.0274723
									30.1905	0.170868	1		919	0.0274016
									30.2891	0.170652	1		922	0.027331
									30.3548	0.170435	1		924	0.0272604
									30.3876	0.170219	1		925	0.0271899
									30.4205	0.169785	1		926	0.0270492
									30.4534	0.169569	1		927	0.026979
									30.4862	0.169352	1		928	0.0269089
									30.5191	0.168703	1		929	0.0266993
									30.5519	0.168487	1		930	0.0266296
									30.5848	0.168054	1		931	0.0264906
									30.6176	0.167838	1		932	0.0264212
									30.6833	0.167838	1		934	0.0264212
									30.7162	0.167621	1		935	0.0263519
									30.7819	0.167189	1		937	0.0262136
									30.8147	0.166756	1		938	0.0260756
									30.8476	0.166323	1		939	0.025938
									30.8804	0.16589	1		940	0.0258008
									30.9461	0.165457	1		942	0.025664
									30.979	0.165024	1		943	0.0255273
									31.0118	0.164591	1		944	0.0253912
									31.0447	0.164158	1		945	0.0252552
									31.0775	0.163941	1		946	0.0251873
									31.1104	0.163724	1		947	0.0251195
									31.1432	0.163507	1		948	0.0250518
									31.1761	0.163074	1		949	0.0249168
									31.2089	0.16264	1		950	0.0247821
									31.2746	0.162423	1		952	0.0247149
									31.3075	0.161988	1		953	0.0245804
									31.3403	0.161771	1		954	0.0245133
									31.3732	0.161554	1		955	0.0244463
									31.406	0.161554	1		956	0.0244463
									31.4389	0.161119	1		957	0.0243125
									31.4717	0.160901	1		958	0.0242455
									31.5046	0.160682	1		959	0.0241786
									31.5375	0.160464	1		960	0.0241117
									31.5703	0.160245	1		961	0.0240449
									31.6032	0.160027	1		962	0.0239783
									31.7674	0.15959	1		967	0.0238451
									31.8003	0.15937	1		968	0.0237783
									31.8331	0.159151	1		969	0.0237118
									31.866	0.158932	1		970	0.0236453
									31.8988	0.158712	1		971	0.0235789
									31.9645	0.158493	1		973	0.0235126
									31.9974	0.158273	1		974	0.0234463
									32.0302	0.158053	1		975	0.0233801
									32.1288	0.157613	1		978	0.0232477
									32.1616	0.157393	1		979	0.0231817
									32.1945	0.157393	1		980	0.0231817
									32.2273	0.157393	1		981	0.0231817
									32.2602	0.156951	1		982	0.0230492
									32.293	0.15673	1		983	0.0229831
									32.3587	0.156509	1		985	0.0229172
									32.3916	0.156066	1		986	0.0227854
									32.4244	0.155844	1		987	0.0227196
									32.4573	0.155401	1		988	0.0225883
									32.4901	0.155401	1		989	0.0225883
									32.523	0.154733	1		990	0.022391
									32.5558	0.154511	1		991	0.0223255
									32.5887	0.154065	1		992	0.0221947
									32.6216	0.153396	1		993	0.0219989
									32.6544	0.153396	1		994	0.0219989
									32.6873	0.153173	1		995	0.0219336
									32.7201	0.152725	1		996	0.0218034
									32.753	0.152502	1		997	0.0217385
									32.7858	0.152278	1		998	0.0216737
									32.8187	0.152278	1		999	0.0216737
									32.8515	0.151831	1		1000	0.0215443
									32.8844	0.151608	1		1001	0.0214798
									32.9501	0.150713	1		1003	0.0212225
									33.0158	0.150266	1		1005	0.0210945
									33.0815	0.150042	1		1007	0.0210306
									33.1143	0.149818	1		1008	0.0209667
									33.18	0.149369	1		1010	0.0208391
									33.2129	0.14892	1		1011	0.0207116
									33.2457	0.148695	1		1012	0.0206479
									33.2786	0.148245	1		1013	0.0205209
									33.3114	0.14802	1		1014	0.0204576
									33.3443	0.14757	1		1015	0.0203313
									33.41	0.147345	1		1017	0.0202682
									33.4757	0.146896	1		1019	0.0201425
									33.6071	0.146671	1		1023	0.0200798
									33.6728	0.146446	1		1025	0.0200172
									33.7057	0.145996	1		1026	0.0198922
									33.7385	0.145771	1		1027	0.0198298
									33.8371	0.145321	1		1030	0.0197053
									33.8699	0.145096	1		1031	0.0196432
									33.9685	0.144646	1		1034	0.0195193
									34.0013	0.14442	1		1035	0.0194575
									34.067	0.143743	1		1037	0.0192722
									34.1327	0.143517	1		1039	0.0192107
									34.1656	0.143291	1		1040	0.0191491
									34.1984	0.143065	1		1041	0.0190876
									34.2313	0.142839	1		1042	0.0190262
									34.2641	0.142385	1		1043	0.0189032
									34.297	0.142385	1		1044	0.0189032
									34.3298	0.142156	1		1045	0.0188415
									34.3627	0.141927	1		1046	0.0187798
									34.3955	0.141469	1		1047	0.0186566
									34.4612	0.14124	1		1049	0.018595
									34.4941	0.14101	1		1050	0.0185335
									34.5269	0.14101	1		1051	0.0185335
									34.5926	0.140779	1		1053	0.0184718
									34.6912	0.140317	1		1056	0.0183486
									34.7569	0.140086	1		1058	0.018287
									34.7898	0.139622	1		1059	0.018164
									34.8226	0.139622	1		1060	0.018164
									34.8555	0.139389	1		1061	0.0181025
									35.0197	0.138924	1		1066	0.0179796
									35.0526	0.138691	1		1067	0.0179184
									35.1183	0.138459	1		1069	0.0178573
									35.1511	0.138459	1		1070	0.0178573
									35.2168	0.138226	1		1072	0.0177962
									35.2825	0.137528	1		1074	0.0176137
									35.3482	0.137295	1		1076	0.017553
									35.4139	0.137295	1		1078	0.017553
									35.4468	0.137062	1		1079	0.0174924
									35.5453	0.136828	1		1082	0.0174318
									35.5782	0.136595	1		1083	0.0173712
									35.6439	0.136361	1		1085	0.0173108
									35.7096	0.136361	1		1087	0.0173108
									35.7424	0.136127	1		1088	0.0172503
									35.8081	0.135658	1		1090	0.0171296
									35.841	0.135189	1		1091	0.0170092
									35.8739	0.13472	1		1092	0.0168892
									35.9067	0.134249	1		1093	0.0167692
									35.9724	0.134249	1		1095	0.0167692
									36.0381	0.134012	1		1097	0.0167091
									36.071	0.133775	1		1098	0.0166491
									36.1367	0.133539	1		1100	0.0165891
									36.1695	0.133539	1		1101	0.0165891
									36.2024	0.133302	1		1102	0.0165293
									36.3338	0.133302	1		1106	0.0165293
									36.3995	0.133302	1		1108	0.0165293
									36.4652	0.133064	1		1110	0.0164693
									36.6294	0.132826	1		1115	0.0164095
									36.728	0.132826	1		1118	0.0164095
									36.7937	0.132588	1		1120	0.0163495
									36.958	0.132349	1		1125	0.0162896
									36.9908	0.132349	1		1126	0.0162896
									37.0237	0.132109	1		1127	0.0162296
									37.1222	0.13187	1		1130	0.0161697
									37.1551	0.13139	1		1131	0.0160503
									37.2865	0.13139	1		1135	0.0160503
									37.3193	0.13091	1		1136	0.0159312
									37.3522	0.130669	1		1137	0.0158715
									37.4836	0.130427	1		1141	0.0158118
									37.5164	0.129702	1		1142	0.0156333
									37.5493	0.128977	1		1143	0.0154558
									37.5821	0.128735	1		1144	0.0153969
									37.6478	0.128493	1		1146	0.015338
									37.6807	0.128493	1		1147	0.015338
									37.7135	0.128493	1		1148	0.015338
									37.7464	0.12825	1		1149	0.0152789
									37.8778	0.128006	1		1153	0.0152199
									37.9106	0.128006	1		1154	0.0152199
									38.0092	0.127271	1		1157	0.0150425
									38.042	0.126781	1		1158	0.0149249
									38.0749	0.126536	1		1159	0.0148662
									38.1078	0.125801	1		1160	0.0146908
									38.2063	0.125801	1		1163	0.0146908
									38.3706	0.125554	1		1168	0.0146321
									38.4363	0.125554	1		1170	0.0146321
									38.5348	0.125306	1		1173	0.0145734
									38.6005	0.125306	1		1175	0.0145734
									38.6991	0.125306	1		1178	0.0145734
									38.7319	0.125057	1		1179	0.0145144
									38.7976	0.124559	1		1181	0.014397
									38.8305	0.12431	1		1182	0.0143385
									38.8633	0.124061	1		1183	0.0142801
									38.929	0.123811	1		1185	0.0142217
									38.9947	0.12331	1		1187	0.0141048
									39.0276	0.12306	1		1188	0.0140466
									39.0604	0.12281	1		1189	0.0139885
									39.0933	0.12281	1		1190	0.0139885
									39.1261	0.122559	1		1191	0.0139304
									39.159	0.122308	1		1192	0.0138725
									39.1919	0.122057	1		1193	0.0138145
									39.2247	0.121555	1		1194	0.0136989
									39.2576	0.121051	1		1195	0.0135836
									39.3233	0.120545	1		1197	0.0134682
									39.3561	0.120036	1		1198	0.0133528
									39.389	0.119781	1		1199	0.0132951
									39.5861	0.119271	1		1205	0.0131801
									39.6189	0.119016	1		1206	0.0131228
									39.6518	0.119016	1		1207	0.0131228
									39.6846	0.118761	1		1208	0.0130655
									39.7175	0.118251	1		1209	0.0129515
									39.7503	0.118251	1		1210	0.0129515
									39.7832	0.117738	1		1211	0.0128375
									40.1774	0.117226	1		1223	0.0127241
									40.2431	0.11697	1		1225	0.0126676
									40.276	0.116714	1		1226	0.0126113
									40.3417	0.116459	1		1228	0.0125551
									40.3745	0.116203	1		1229	0.0124991
									40.4074	0.115948	1		1230	0.0124431
									40.4402	0.115181	1		1231	0.0122762
									40.4731	0.114158	1		1232	0.0120553
									40.5059	0.114158	1		1233	0.0120553
									40.5716	0.113646	1		1235	0.0119455
									40.6702	0.11339	1		1238	0.0118908
									40.703	0.11339	1		1239	0.0118908
									40.7359	0.113133	1		1240	0.011836
									40.7687	0.113133	1		1241	0.011836
									40.8673	0.112875	1		1244	0.011781
									40.9001	0.112616	1		1245	0.0117261
									40.933	0.112358	1		1246	0.0116714
									40.9658	0.11158	1		1247	0.0115075
									41.0315	0.11106	1		1249	0.0113986
									41.1301	0.11106	1		1252	0.0113986
									41.1958	0.1108	1		1254	0.0113442
									41.2615	0.110539	1		1256	0.01129
									41.3601	0.110279	1		1259	0.0112359
									41.3929	0.110018	1		1260	0.0111819
									41.4258	0.109757	1		1261	0.011128
									41.5572	0.109757	1		1265	0.011128
									41.59	0.109496	1		1266	0.0110742
									41.6229	0.109235	1		1267	0.0110205
									41.6886	0.108974	1		1269	0.0109669
									41.7214	0.108712	1		1270	0.0109134
									41.8528	0.108451	1		1274	0.0108601
									41.8857	0.10819	1		1275	0.010807
									41.9842	0.107929	1		1278	0.0107539
									42.0171	0.107929	1		1279	0.0107539
									42.0499	0.107666	1		1280	0.0107007
									42.1485	0.107404	1		1283	0.0106478
									42.2142	0.106879	1		1285	0.0105419
									42.3127	0.106616	1		1288	0.0104892
									42.3784	0.106353	1		1290	0.0104365
									42.4442	0.10609	1		1292	0.0103841
									42.5099	0.105826	1		1294	0.0103316
									42.5427	0.105826	1		1295	0.0103316
									42.6084	0.105562	1		1297	0.0102792
									42.6741	0.105033	1		1299	0.0101745
									42.7398	0.104768	1		1301	0.0101225
									42.9369	0.104504	1		1307	0.0100705
									43.0026	0.104504	1		1309	0.0100705
									43.0355	0.104239	1		1310	0.0100186
									43.1012	0.103974	1		1312	0.00996682
									43.134	0.103709	1		1313	0.00991525
									43.4297	0.103445	1		1322	0.00986386
									43.4954	0.103179	1		1324	0.00981232
									43.6925	0.102913	1		1330	0.00976088
									43.7254	0.10238	1		1331	0.00965824
									43.7582	0.102114	1		1332	0.00960714
									44.1524	0.101581	1		1344	0.00950544
									44.1853	0.101315	1		1345	0.00945482
									44.2838	0.100784	1		1348	0.00935413
									44.4152	0.100784	1		1352	0.00935413
									44.4809	0.100516	1		1354	0.00930368
									44.5138	0.100249	1		1355	0.00925342
									44.5795	0.0997147	1		1357	0.00915323
									44.6124	0.0994466	1		1358	0.00910319
									44.6452	0.0991781	1		1359	0.00905322
									44.6781	0.0989092	1		1360	0.00900332
									44.7109	0.0986402	1		1361	0.00895354
									44.8095	0.0983707	1		1364	0.00890381
									44.8423	0.0983707	1		1365	0.00890381
									45.0066	0.0981003	1		1370	0.00885406
									45.0394	0.0981003	1		1371	0.00885406
									45.1051	0.0981003	1		1373	0.00885406
									45.138	0.0978283	1		1374	0.00880413
									45.2694	0.0978283	1		1378	0.00880413
									45.4008	0.0975555	1		1382	0.00875422
									45.4336	0.0972827	1		1383	0.00870446
									45.4665	0.0972827	1		1384	0.00870446
									45.5322	0.0970099	1		1386	0.00865484
									45.5979	0.0967368	1		1388	0.00860531
									45.795	0.0961914	1		1394	0.00850682
									45.8936	0.0959187	1		1397	0.00845779
									45.9921	0.0956458	1		1400	0.00840888
									46.025	0.0956458	1		1401	0.00840888
									46.0907	0.0953723	1		1403	0.00836
									46.1564	0.0950991	1		1405	0.00831132
									46.1892	0.0948259	1		1406	0.00826277
									46.2221	0.0945527	1		1407	0.00821439
									46.452	0.0945527	1		1414	0.00821439
									46.5177	0.0942796	1		1416	0.00816615
									46.682	0.0937262	1		1421	0.00806885
									46.7148	0.0934494	1		1422	0.00802042
									46.8134	0.0931728	1		1425	0.00797216
									46.9777	0.0928964	1		1430	0.0079241
									47.0105	0.0926203	1		1431	0.00787622
									47.0762	0.0926203	1		1433	0.00787622
									47.1419	0.0926203	1		1435	0.00787622
									47.2076	0.0923417	1		1437	0.00782805
									47.2405	0.0920633	1		1438	0.00778008
									47.2733	0.0917851	1		1439	0.00773229
									47.339	0.0917851	1		1441	0.00773229
									47.4704	0.0915067	1		1445	0.00768461
									47.6347	0.0915067	1		1450	0.00768461
									47.8975	0.0912275	1		1458	0.00763696
									47.9632	0.0909488	1		1460	0.00758953
									48.0289	0.0906703	1		1462	0.0075423
									48.0618	0.0906703	1		1463	0.0075423
									48.2917	0.090391	1		1470	0.00749508
									48.3246	0.0901116	1		1471	0.00744798
									48.3574	0.0901116	1		1472	0.00744798
									48.5217	0.0898291	1		1477	0.00740051
									48.6531	0.089546	1		1481	0.00735311
									48.7188	0.0892632	1		1483	0.00730591
									48.7845	0.0886954	1		1485	0.0072116
									48.9488	0.0886954	1		1490	0.0072116
									49.113	0.0884109	1		1495	0.00716459
									49.1459	0.088126	1		1496	0.00711767
									49.2116	0.088126	1		1498	0.00711767
									49.3101	0.087841	1		1501	0.00707089
									49.4087	0.087841	1		1504	0.00707089
									49.4744	0.087841	1		1506	0.00707089
									49.5072	0.0875531	1		1507	0.00702379
									49.7043	0.0875531	1		1513	0.00702379
									49.7372	0.0872651	1		1514	0.00697682
									49.8357	0.0872651	1		1517	0.00697682
									49.9343	0.0869768	1		1520	0.00692997
									50.0329	0.0866887	1		1523	0.00688332
									50.0986	0.0864005	1		1525	0.00683681
									50.1314	0.0861129	1		1526	0.00679056
									50.1643	0.0858248	1		1527	0.00674438
									50.1971	0.0855342	1		1528	0.00669798
									50.3285	0.0849502	1		1532	0.0066052
									50.5585	0.0843647	1		1539	0.00651284
									50.7556	0.0843647	1		1545	0.00651284
									50.8213	0.0840709	1		1547	0.00646675
									50.9855	0.0840709	1		1552	0.00646675
									51.0184	0.0834805	1		1553	0.00637464
									51.0841	0.0834805	1		1555	0.00637464
									51.1827	0.0831829	1		1558	0.00632846
									51.5112	0.0828848	1		1568	0.00628237
									51.544	0.082587	1		1569	0.00623649
									51.6754	0.082587	1		1573	0.00623649
									51.7083	0.082587	1		1574	0.00623649
									51.7411	0.0819849	1		1575	0.00614428
									51.9054	0.0816824	1		1580	0.00609822
									52.0368	0.0816824	1		1584	0.00609822
									52.2011	0.0816824	1		1589	0.00609822
									52.2339	0.0813776	1		1590	0.00605197
									52.3653	0.0813776	1		1594	0.00605197
									52.3982	0.0810715	1		1595	0.00600572
									52.6938	0.0804586	1		1604	0.00591365
									53.0552	0.0801521	1		1615	0.00586788
									53.1209	0.079846	1		1617	0.00582233
									53.1537	0.0795398	1		1618	0.00577698
									53.2523	0.0792335	1		1621	0.00573178
									53.318	0.0792335	1		1623	0.00573178
									53.4494	0.0789269	1		1627	0.0056867
									53.6137	0.0786196	1		1632	0.00564172
									53.6794	0.0780053	1		1634	0.00555234
									53.7122	0.0776983	1		1635	0.00550794
									54.2378	0.0773915	1		1651	0.00546375
									54.3693	0.0770834	1		1655	0.00541955
									54.4678	0.0767758	1		1658	0.00537563
									54.5007	0.0767758	1		1659	0.00537563
									54.5335	0.0764686	1		1660	0.00533192
									54.5664	0.0761611	1		1661	0.00528836
									54.6649	0.0761611	1		1664	0.00528836
									54.6978	0.0761611	1		1665	0.00528836
									54.7635	0.0758511	1		1667	0.00524463
									54.8949	0.0758511	1		1671	0.00524463
									54.9606	0.0755407	1		1673	0.00520103
									55.0591	0.0752299	1		1676	0.00515755
									55.1905	0.0752299	1		1680	0.00515755
									55.3876	0.0749183	1		1686	0.00511415
									55.4205	0.0749183	1		1687	0.00511415
									56.2746	0.0746062	1		1713	0.00507088
									56.406	0.0742936	1		1717	0.00502771
									56.4717	0.0739814	1		1719	0.0049848
									56.7017	0.0736695	1		1726	0.0049421
									56.7674	0.073046	1		1728	0.00485731
									56.8003	0.073046	1		1729	0.00485731
									57.0959	0.073046	1		1738	0.00485731
									57.1616	0.0727329	1		1740	0.00481503
									57.293	0.0724201	1		1744	0.00477296
									57.6544	0.0724201	1		1755	0.00477296
									57.7201	0.0721031	1		1757	0.00473052
									57.9501	0.0717864	1		1764	0.00468832
									58.4757	0.0714696	1		1780	0.00464629
									58.5414	0.0708361	1		1782	0.00456282
									59.1984	0.070519	1		1802	0.00452133
									59.2313	0.0702028	1		1803	0.00448015
									59.2641	0.0698851	1		1804	0.00443897
									59.3627	0.0698851	1		1807	0.00443897
									59.4612	0.069567	1		1810	0.00439793
									59.5269	0.069249	1		1812	0.0043571
									59.5598	0.069249	1		1813	0.0043571
									59.6912	0.0689298	1		1817	0.00431631
									59.724	0.0686114	1		1818	0.00427582
									59.7898	0.0682921	1		1820	0.0042354
									59.954	0.067973	1		1825	0.00419521
									60.1511	0.0676534	1		1831	0.00415515
									60.184	0.0673323	1		1832	0.00411511
									60.2168	0.0670102	1		1833	0.00407512
									60.2497	0.0670102	1		1834	0.00407512
									60.7424	0.0663631	1		1849	0.00399541
									60.8739	0.0663631	1		1853	0.00399541
									61.0053	0.0663631	1		1857	0.00399541
									61.4323	0.0663631	1		1870	0.00399541
									61.5637	0.0663631	1		1874	0.00399541
									61.6294	0.0660348	1		1876	0.00395526
									61.728	0.065704	1		1879	0.00391504
									61.8265	0.0653732	1		1882	0.00387501
									62.3193	0.0650432	1		1897	0.00383529
									62.3522	0.0647092	1		1898	0.0037953
									62.4836	0.0647092	1		1902	0.0037953
									62.615	0.0647092	1		1906	0.0037953
									62.7135	0.0643719	1		1909	0.00375513
									62.7792	0.0640331	1		1911	0.00371501
									63.2392	0.0636947	1		1925	0.00367515
									63.4691	0.0636947	1		1932	0.00367515
									63.6662	0.0633562	1		1938	0.00363549
									63.7648	0.0633562	1		1941	0.00363549
									63.9619	0.0630163	1		1947	0.00359589
									63.9947	0.0630163	1		1948	0.00359589
									64.4547	0.0630163	1		1962	0.00359589
									64.5532	0.0630163	1		1965	0.00359589
									64.7832	0.0626704	1		1972	0.00355582
									64.8489	0.0623218	1		1974	0.00351566
									64.8817	0.0619721	1		1975	0.00347562
									65.6702	0.0616231	1		1999	0.00343589
									65.7687	0.0612749	1		2002	0.00339648
									65.9001	0.0612749	1		2006	0.00339648
									65.9658	0.0612749	1		2008	0.00339648
									65.9987	0.0612749	1		2009	0.00339648
									66.1629	0.0609149	1		2014	0.00335598
									66.5572	0.0605539	1		2026	0.00331561
									66.6886	0.0605539	1		2030	0.00331561
									66.8857	0.0601892	1		2036	0.00327508
									66.9185	0.0601892	1		2037	0.00327508
									67.3784	0.0601892	1		2051	0.00327508
									67.5756	0.0601892	1		2057	0.00327508
									67.9041	0.0601892	1		2067	0.00327508
									68.1012	0.0598177	1		2073	0.00323406
									68.4954	0.0598177	1		2085	0.00323406
									68.5611	0.0590671	1		2087	0.00315198
									68.7582	0.0590671	1		2093	0.00315198
									68.8239	0.0586889	1		2095	0.00311102
									69.1524	0.0583089	1		2105	0.00307016
									69.2181	0.0575489	1		2107	0.00298924
									69.3167	0.0575489	1		2110	0.00298924
									69.4481	0.0575489	1		2114	0.00298924
									69.6781	0.0571657	1		2121	0.00294885
									69.908	0.0567833	1		2128	0.00290882
									70.2037	0.0564014	1		2137	0.00286914
									70.3022	0.0560143	1		2140	0.00282919
									70.4993	0.0556287	1		2146	0.00278968
									70.6307	0.0556287	1		2150	0.00278968
									70.795	0.0552419	1		2155	0.00275033
									71.3206	0.0548562	1		2171	0.00271138
									71.452	0.0548562	1		2175	0.00271138
									71.682	0.0548562	1		2182	0.00271138
									72.0105	0.0544644	1		2192	0.00267209
									72.3719	0.0544644	1		2203	0.00267209
									72.4704	0.0540697	1		2206	0.00263282
									72.8975	0.0536752	1		2219	0.00259386
									73.1275	0.0532684	1		2226	0.002554
									73.2589	0.0528629	1		2230	0.00251456
									73.6859	0.0524592	1		2243	0.00247562
									73.9816	0.0520563	1		2252	0.00243707
									74.0802	0.0516543	1		2255	0.00239891
									74.4087	0.0512536	1		2265	0.00236117
									74.7043	0.0512536	1		2274	0.00236117
									74.7372	0.0508507	1		2275	0.00232354
									74.9671	0.0508507	1		2282	0.00232354
									75.1643	0.0508507	1		2288	0.00232354
									75.3942	0.0508507	1		2295	0.00232354
									75.7227	0.0504402	1		2305	0.00228552
									75.7884	0.0504402	1		2307	0.00228552
									75.8213	0.0500293	1		2308	0.00224776
									75.887	0.0496184	1		2310	0.00221034
									76.544	0.0496184	1		2330	0.00221034
									76.8725	0.0492068	1		2340	0.00217318
									77.3982	0.0487968	1		2356	0.00213647
									77.4639	0.0487968	1		2358	0.00213647
									77.7267	0.0487968	1		2366	0.00213647
									77.7595	0.0487968	1		2367	0.00213647
									78.4494	0.0487968	1		2388	0.00213647
									78.9422	0.0487968	1		2403	0.00213647
									79.3035	0.0487968	1		2414	0.00213647
									79.7963	0.0483638	1		2429	0.00209805
									79.8292	0.0479318	1		2430	0.00206008
									80.1905	0.0479318	1		2441	0.00206008
									80.4534	0.0479318	1		2449	0.00206008
									80.4862	0.0479318	1		2450	0.00206008
									81.4389	0.0479318	1		2479	0.00206008
									81.8003	0.0479318	1		2490	0.00206008
									82.1616	0.0479318	1		2501	0.00206008
									82.3587	0.0474713	1		2507	0.00201998
									83.3443	0.0470114	1		2537	0.00198034
									83.3771	0.0465519	1		2538	0.00194113
									84.0013	0.046087	1		2557	0.00190187
									84.0999	0.046087	1		2560	0.00190187
									84.5269	0.0456209	1		2573	0.00186291
									84.6255	0.045157	1		2576	0.00182455
									85.0854	0.0446925	1		2590	0.00178654
									85.2497	0.0446925	1		2595	0.00178654
									85.5125	0.0446925	1		2603	0.00178654
									85.8081	0.0437446	1		2612	0.00171024
									86.8922	0.0437446	1		2645	0.00171024
									87.385	0.0432633	1		2660	0.00167216
									87.5493	0.0432633	1		2665	0.00167216
									87.5821	0.0432633	1		2666	0.00167216
									87.8778	0.0432633	1		2675	0.00167216
									88.502	0.0427698	1		2694	0.00163355
									89.159	0.0427698	1		2714	0.00163355
									89.5204	0.042275	1		2725	0.0015953
									89.6846	0.0417797	1		2730	0.00155749
									89.7175	0.0407844	1		2731	0.00148287
									89.9474	0.0407844	1		2738	0.00148287
									89.9803	0.0407844	1		2739	0.00148287
									90.5716	0.0407844	1		2757	0.00148287
									91.2615	0.0407844	1		2778	0.00148287
									91.7214	0.0407844	1		2792	0.00148287
									92.6413	0.0407844	1		2820	0.00148287
									92.6741	0.0407844	1		2821	0.00148287
									93.5611	0.0407844	1		2848	0.00148287
									93.6268	0.0407844	1		2850	0.00148287
									93.8896	0.0407844	1		2858	0.00148287
									93.9882	0.0407844	1		2861	0.00148287
									94.2838	0.0407844	1		2870	0.00148287
									94.908	0.0407844	1		2889	0.00148287
									96.3206	0.0402099	1		2932	0.00144066
									97.4376	0.0402099	1		2966	0.00144066
									97.5033	0.0396238	1		2968	0.00139823
									97.8975	0.0396238	1		2980	0.00139823
									97.9961	0.0390339	1		2983	0.00135618
									98.226	0.0390339	1		2990	0.00135618
									98.4888	0.0390339	1		2998	0.00135618
									98.8502	0.0390339	1		3009	0.00135618
									99.0473	0.0390339	1		3015	0.00135618
									99.1459	0.0390339	1		3018	0.00135618
									99.4087	0.0390339	1		3026	0.00135618
									99.9671	0.038387	1		3043	0.00131082
									100.164	0.0377438	1		3049	0.00126648
									100.427	0.0377438	1		3057	0.00126648
									100.887	0.0377438	1		3071	0.00126648
									101.347	0.03709	1		3085	0.00122222
									101.741	0.0364356	1		3097	0.00117872
									101.905	0.0364356	1		3102	0.00117872
									102.3	0.0364356	1		3114	0.00117872
									102.332	0.0364356	1		3115	0.00117872
									103.219	0.0357259	1		3142	0.00113245
									103.712	0.0357259	1		3157	0.00113245
									104.534	0.035017	1		3182	0.00108717
									104.993	0.035017	1		3196	0.00108717
									105.125	0.035017	1		3200	0.00108717
									106.012	0.035017	1		3227	0.00108717
									106.505	0.035017	1		3242	0.00108717
									106.702	0.035017	1		3248	0.00108717
									108.311	0.035017	1		3297	0.00108717
									108.607	0.035017	1		3306	0.00108717
									109.461	0.0342471	1		3332	0.00103906
									110.118	0.0342471	1		3352	0.00103906
									110.151	0.0342471	1		3353	0.00103906
									110.545	0.0342471	1		3365	0.00103906
									111.005	0.0342471	1		3379	0.00103906
									111.202	0.0334156	1		3385	0.000988344
									112.024	0.0334156	1		3410	0.000988344
									112.188	0.0334156	1		3415	0.000988344
									112.286	0.0334156	1		3418	0.000988344
									112.681	0.0334156	1		3430	0.000988344
									112.746	0.0334156	1		3432	0.000988344
									113.075	0.0334156	1		3442	0.000988344
									113.173	0.0334156	1		3445	0.000988344
									113.633	0.0334156	1		3459	0.000988344
									113.863	0.0334156	1		3466	0.000988344
									114.323	0.0334156	1		3480	0.000988344
									115.506	0.0323357	1		3516	0.000924405
									115.604	0.0323357	1		3519	0.000924405
									117.444	0.0312124	1		3575	0.000860206
									117.477	0.0312124	1		3576	0.000860206
									118.035	0.0312124	1		3593	0.000860206
									118.364	0.0312124	1		3603	0.000860206
									118.955	0.0300394	1		3621	0.000795668
									119.152	0.0300394	1		3627	0.000795668
									119.185	0.0300394	1		3628	0.000795668
									119.382	0.0300394	1		3634	0.000795668
									119.58	0.0300394	1		3640	0.000795668
									120.499	0.0300394	1		3668	0.000795668
									120.565	0.0300394	1		3670	0.000795668
									120.894	0.0300394	1		3680	0.000795668
									121.419	0.0300394	1		3696	0.000795668
									121.682	0.0300394	1		3704	0.000795668
									122.011	0.0286859	1		3714	0.00072438
									123.259	0.0286859	1		3752	0.00072438
									124.901	0.027271	1		3802	0.000653499
									126.774	0.027271	1		3859	0.000653499
									127.464	0.027271	1		3880	0.000653499
									127.661	0.027271	1		3886	0.000653499
									128.252	0.027271	1		3904	0.000653499
									128.285	0.027271	1		3905	0.000653499
									128.581	0.027271	1		3914	0.000653499
									129.698	0.027271	1		3948	0.000653499
									132.687	0.027271	1		4039	0.000653499
									135.315	0.027271	1		4119	0.000653499
									135.381	0.027271	1		4121	0.000653499
									136.301	0.027271	1		4149	0.000653499
									137.057	0.027271	1		4172	0.000653499
									138.272	0.027271	1		4209	0.000653499
									141.163	0.027271	1		4297	0.000653499
									142.773	0.027271	1		4346	0.000653499
									144.021	0.027271	1		4384	0.000653499
									144.415	0.027271	1		4396	0.000653499
									144.645	0.027271	1		4403	0.000653499
									144.842	0.027271	1		4409	0.000653499

## Sheet: Calculations Model 2
Calculation of the individual predictions, given as median survival time and survival probabilities at 6 months and 1 year
Model 2 post-operative
Risk factor	Value	Coefficient	LP	Total LP					Risk-factors profile survival				Baseline survival
									times (months)	surv prob	surv<=50		times (days)	surv prob
Age	40	0.016631	-0.394684	-0.648754					0.197109	0.99966	0		6	0.999349
KPS postoperative	80	-0.030429	-0.0794361						0.229961	0.998978	0		7	0.998046
sex=FEMALE	1	-0.083621	-0.083621						0.262812	0.998637	0		8	0.997394
asa=II	0	0.056745	0						0.295664	0.997954	0		9	0.996089
asa>II	1	0.309272	0.309272						0.361367	0.996927	0		11	0.99413
Surgery type=RESECTION	1	-0.649248	-0.649248						0.394218	0.995556	0		12	0.991516
Complications=YES (clavien grade >2)	1	0.248963	0.248963						0.459921	0.994526	0		14	0.989553
mgmt=PRESENT	0	-0.637671	0						0.492773	0.993838	0		15	0.988245
idh=PRESENT	0	-0.708187	0						0.525624	0.992806	0		16	0.986281
									0.558476	0.991425	0		17	0.983659
									0.591327	0.99108	0		18	0.983003
Median survival time (in months)	10.3482								0.624179	0.989347	0		19	0.979718
Survival probability at 6 months	0.688227								0.65703	0.988303	0		20	0.977741
Survival probability at 1 year	0.380665								0.689882	0.986907	0		21	0.975102
									0.722733	0.985507	0		22	0.972456
									0.755585	0.983397	0		23	0.968476
									0.788436	0.981276	0		24	0.964485
									0.821288	0.979502	0		25	0.961152
									0.854139	0.978079	0		26	0.958482
									0.886991	0.974502	0		27	0.951787
									0.919842	0.973425	0		28	0.949775
									0.952694	0.970901	0		29	0.945069
									0.985545	0.96873	0		30	0.941031
									1.0184	0.967279	0		31	0.938336
									1.05125	0.965824	0		32	0.935637
									1.0841	0.963635	0		33	0.931585
									1.11695	0.961443	0		34	0.927534
									1.1498	0.959611	0		35	0.924157
									1.18265	0.959245	0		36	0.923481
									1.21551	0.957039	0		37	0.919423
									1.24836	0.954824	0		38	0.915357
									1.28121	0.953343	0		39	0.912642
									1.31406	0.952971	0		40	0.911962
									1.34691	0.951484	0		41	0.90924
									1.37976	0.950364	0		42	0.907195
									1.41261	0.949616	0		43	0.905828
									1.44547	0.948491	0		44	0.903776
									1.47832	0.945858	0		45	0.898982
									1.51117	0.945103	0		46	0.89761
									1.54402	0.943969	0		47	0.89555
									1.57687	0.942832	0		48	0.893489
									1.60972	0.941315	0		49	0.89074
									1.64258	0.938651	0		50	0.885924
									1.67543	0.935208	0		51	0.879716
									1.70828	0.93367	0		52	0.876951
									1.74113	0.932513	0		53	0.874873
									1.77398	0.930193	0		54	0.870714
									1.80683	0.927085	0		55	0.865157
									1.83968	0.925135	0		56	0.861678
									1.87254	0.922385	0		57	0.856784
									1.90539	0.921593	0		58	0.855378
									1.93824	0.916415	0		59	0.846207
									1.97109	0.913599	0		60	0.841238
									2.00394	0.91117	0		61	0.836966
									2.03679	0.90914	0		62	0.833402
									2.06965	0.907105	0		63	0.829837
									2.1025	0.904247	0		64	0.824841
									2.13535	0.903427	0		65	0.823411
									2.1682	0.90096	0		66	0.819115
									2.20105	0.899309	0		67	0.816244
									2.2339	0.897653	0		68	0.813372
									2.26675	0.895581	0		69	0.809783
									2.29961	0.893917	0		70	0.806908
									2.33246	0.891831	0		71	0.80331
									2.36531	0.890996	0		72	0.80187
									2.39816	0.889322	0		73	0.798991
									2.43101	0.886801	0		74	0.794663
									2.46386	0.884689	0		75	0.791047
									2.49671	0.882145	0		76	0.7867
									2.52957	0.879589	0		77	0.782346
									2.56242	0.87788	0		78	0.77944
									2.59527	0.876595	0		79	0.777258
									2.62812	0.876166	0		80	0.776531
									2.66097	0.872298	0		81	0.769987
									2.69382	0.870145	0		82	0.766354
									2.72668	0.867987	0		83	0.762722
									2.75953	0.867122	0		84	0.761268
									2.79238	0.865387	0		85	0.758356
									2.82523	0.864952	0		86	0.757628
									2.85808	0.861903	0		87	0.752527
									2.89093	0.861467	0		88	0.751798
									2.92378	0.860593	0		89	0.750339
									2.95664	0.858841	0		90	0.74742
									2.98949	0.855326	0		91	0.741579
									3.02234	0.853124	0		92	0.737931
									3.05519	0.850919	0		93	0.734286
									3.08804	0.849151	0		94	0.731371
									3.12089	0.848266	0		95	0.729913
									3.15375	0.846938	0		96	0.727727
									3.1866	0.846052	0		97	0.726272
									3.21945	0.844721	0		98	0.724088
									3.2523	0.842945	0		99	0.721178
									3.28515	0.84072	0		100	0.717541
									3.318	0.839382	0		101	0.715358
									3.35085	0.838489	0		102	0.713902
									3.38371	0.837149	0		103	0.711722
									3.41656	0.835808	0		104	0.709541
									3.44941	0.834017	0		105	0.706635
									3.48226	0.831324	0		106	0.702277
									3.51511	0.829523	0		107	0.699368
									3.54796	0.828619	0		108	0.697912
									3.58081	0.826357	0		109	0.69427
									3.61367	0.825904	0		110	0.693542
									3.64652	0.824997	0		111	0.692086
									3.67937	0.822269	0		112	0.687714
									3.71222	0.821813	0		113	0.686986
									3.74507	0.81908	0		114	0.682621
									3.77792	0.815885	0		115	0.677537
									3.81078	0.814057	0		116	0.674634
									3.84363	0.811769	0		117	0.671012
									3.87648	0.811311	0		118	0.670288
									3.90933	0.809018	0		119	0.666668
									3.94218	0.806719	0		120	0.663049
									3.97503	0.804877	0		121	0.660155
									4.00788	0.803031	0		122	0.657262
									4.04074	0.800718	0		123	0.653644
									4.07359	0.798862	0		124	0.650749
									4.10644	0.797934	0		125	0.649303
									4.13929	0.797005	0		126	0.647858
									4.17214	0.794682	0		127	0.64425
									4.20499	0.791891	0		128	0.639928
									4.23784	0.791426	0		129	0.639209
									4.2707	0.789097	0		130	0.635616
									4.30355	0.787229	0		131	0.63274
									4.3364	0.785824	0		132	0.630582
									4.36925	0.784888	0		133	0.629144
									4.4021	0.782544	0		134	0.625556
									4.43495	0.779259	0		135	0.620542
									4.53351	0.776906	0		138	0.616961
									4.56636	0.774071	0		139	0.612662
									4.59921	0.773125	0		140	0.611229
									4.63206	0.771703	0		141	0.609081
									4.66491	0.769802	0		142	0.606213
									4.69777	0.768848	0		143	0.604776
									4.73062	0.767416	0		144	0.602623
									4.76347	0.765505	0		145	0.599756
									4.79632	0.763593	0		146	0.596893
									4.82917	0.762158	0		147	0.594749
									4.86202	0.76168	0		148	0.594035
									4.89488	0.759762	0		149	0.591178
									4.92773	0.758322	0		150	0.589035
									4.96058	0.757841	0		151	0.588321
									4.99343	0.756398	0		152	0.58618
									5.05913	0.755434	0		154	0.584752
									5.09198	0.754951	0		155	0.584037
									5.12484	0.752051	0		156	0.579752
									5.15769	0.74963	0		157	0.576186
									5.19054	0.748178	0		158	0.574053
									5.22339	0.746242	0		159	0.571214
									5.25624	0.74285	0		160	0.566257
									5.28909	0.741393	0		161	0.564135
									5.32194	0.740907	0		162	0.563427
									5.3548	0.73701	0		163	0.557772
									5.4205	0.735546	0		165	0.555654
									5.45335	0.734082	0		166	0.55354
									5.4862	0.731151	0		167	0.549319
									5.51905	0.730173	0		168	0.547914
									5.55191	0.729684	0		169	0.547212
									5.58476	0.727232	0		170	0.5437
									5.61761	0.724769	0		171	0.540182
									5.65046	0.724276	0		172	0.53948
									5.68331	0.723289	0		173	0.538073
									5.71616	0.721313	0		174	0.535265
									5.74901	0.720325	0		175	0.533863
									5.78187	0.718841	0		176	0.53176
									5.81472	0.71636	0		177	0.528255
									5.84757	0.715364	0		178	0.526852
									5.88042	0.713374	0		179	0.52405
									5.91327	0.71188	0		180	0.521953
									5.94612	0.710386	0		181	0.519859
									5.97898	0.708891	0		182	0.517767
									6.04468	0.706395	0		184	0.514286
									6.07753	0.704893	0		185	0.512196
									6.11038	0.703385	0		186	0.510101
									6.14323	0.701874	0		187	0.508007
									6.17608	0.698848	0		188	0.503826
									6.20894	0.697335	0		189	0.501741
									6.24179	0.69582	0		190	0.499657
									6.27464	0.694809	0		191	0.498269
									6.30749	0.694304	0		192	0.497576
									6.34034	0.693292	0		193	0.49619
									6.37319	0.692279	0		194	0.494804
									6.40604	0.690252	0		195	0.492036
									6.4389	0.688227	0		196	0.489278
									6.47175	0.687214	0		197	0.487901
									6.5046	0.6862	0		198	0.486524
									6.53745	0.682138	0		199	0.48103
									6.5703	0.680612	0		200	0.478973
									6.60315	0.680102	0		201	0.478287
									6.63601	0.679083	0		202	0.476917
									6.66886	0.678573	0		203	0.476231
									6.70171	0.678063	0		204	0.475547
									6.73456	0.675511	0		205	0.472129
									6.76741	0.672445	0		206	0.468037
									6.80026	0.67091	0		207	0.465995
									6.86597	0.670398	0		209	0.465316
									6.89882	0.669374	0		210	0.463957
									6.93167	0.667838	0		211	0.461922
									6.99737	0.665272	0		213	0.458532
									7.06307	0.663731	0		215	0.456503
									7.09593	0.661677	0		216	0.453803
									7.12878	0.660648	0		217	0.452454
									7.16163	0.658589	0		218	0.449761
									7.19448	0.654983	0		219	0.445061
									7.22733	0.653433	0		220	0.443048
									7.26018	0.652398	0		221	0.441706
									7.32589	0.650844	0		223	0.439696
									7.35874	0.649808	0		224	0.438357
									7.39159	0.649289	0		225	0.437689
									7.42444	0.647735	0		226	0.435686
									7.45729	0.646179	0		227	0.433686
									7.49014	0.643576	0		228	0.43035
									7.523	0.64253	0		229	0.429013
									7.55585	0.641485	0		230	0.427679
									7.5887	0.64044	0		231	0.426346
									7.62155	0.639394	0		232	0.425016
									7.6544	0.637827	0		233	0.423025
									7.72011	0.636261	0		235	0.42104
									7.75296	0.634694	0		236	0.419058
									7.78581	0.6326	0		237	0.416418
									7.81866	0.631028	0		238	0.41444
									7.85151	0.629453	0		239	0.412464
									7.88436	0.628403	0		240	0.411148
									7.91721	0.627877	0		241	0.410491
									7.95007	0.626828	0		242	0.409178
									8.04862	0.623679	0		245	0.405255
									8.08147	0.621578	0		246	0.402647
									8.11432	0.618948	0		247	0.399395
									8.14717	0.61737	0		248	0.397449
									8.18003	0.616317	0		249	0.396153
									8.21288	0.615263	0		250	0.394858
									8.24573	0.613152	0		251	0.39227
									8.27858	0.611039	0		252	0.389687
									8.31143	0.609451	0		253	0.387753
									8.34428	0.607864	0		254	0.385822
									8.37714	0.606274	0		255	0.383894
									8.40999	0.603619	0		256	0.380684
									8.44284	0.602555	0		257	0.379402
									8.47569	0.602022	0		258	0.37876
									8.50854	0.600421	0		259	0.376836
									8.54139	0.599352	0		260	0.375553
									8.57424	0.59828	0		261	0.374269
									8.63995	0.597744	0		263	0.373628
									8.6728	0.596136	0		264	0.371707
									8.70565	0.593454	0		265	0.368514
									8.7385	0.591843	0		266	0.366603
									8.77135	0.588081	0		267	0.362158
									8.8042	0.585391	0		268	0.358995
									8.83706	0.583239	0		269	0.356474
									8.86991	0.581085	0		270	0.353959
									8.90276	0.580546	0		271	0.353332
									8.93561	0.580006	0		272	0.352704
									8.96846	0.578927	0		273	0.351449
									9.00131	0.577846	0		274	0.350194
									9.03417	0.576222	0		275	0.348315
									9.06702	0.575681	0		276	0.347689
									9.09987	0.575139	0		277	0.347063
									9.13272	0.574598	0		278	0.346438
									9.16557	0.572971	0		279	0.344565
									9.19842	0.570256	0		280	0.341448
									9.23127	0.566442	0		281	0.337092
									9.26413	0.563163	0		282	0.333368
									9.29698	0.560975	0		283	0.330895
									9.32983	0.558788	0		284	0.328431
									9.36268	0.55496	0		285	0.324141
									9.39553	0.55277	0		286	0.321698
									9.42838	0.54892	0		287	0.317425
									9.46124	0.547818	0		288	0.316207
									9.49409	0.547267	0		289	0.315599
									9.52694	0.543959	0		290	0.311959
									9.55979	0.541754	0		291	0.309544
									9.59264	0.541203	0		292	0.308942
									9.62549	0.537898	0		293	0.305342
									9.6912	0.537347	0		295	0.304744
									9.72405	0.536245	0		296	0.30355
									9.7569	0.534042	0		297	0.301169
									9.78975	0.532389	0		298	0.299387
									9.8226	0.530179	0		299	0.297014
									9.85545	0.527411	0		300	0.294054
									9.8883	0.526301	0		301	0.292872
									9.92116	0.522412	0		302	0.288746
									9.95401	0.520742	0		303	0.286982
									10.0197	0.519066	0		305	0.285218
									10.0854	0.517948	0		307	0.284044
									10.1183	0.516273	0		308	0.282289
									10.1511	0.514041	0		309	0.279959
									10.184	0.511809	0		310	0.277638
									10.2168	0.50677	0		311	0.272431
									10.2497	0.506208	0		312	0.271854
									10.2825	0.503954	0		313	0.269543
									10.3154	0.500562	0		314	0.266082
									10.3482	0.498863	1		315	0.264357
									10.3811	0.497731	1		316	0.263211
									10.4139	0.495468	1		317	0.260926
									10.4468	0.492637	1		318	0.258081
									10.4796	0.490934	1		319	0.256377
									10.5125	0.490365	1		320	0.255809
									10.5453	0.489796	1		321	0.255241
									10.5782	0.489227	1		322	0.254674
									10.611	0.487519	1		323	0.252976
									10.6439	0.4841	1		324	0.249593
									10.6767	0.482959	1		325	0.248469
									10.7096	0.481248	1		326	0.246787
									10.7424	0.475536	1		327	0.241214
									10.7753	0.474964	1		328	0.240659
									10.8081	0.47382	1		329	0.239551
									10.841	0.473248	1		330	0.238998
									10.8739	0.472103	1		331	0.237893
									10.9396	0.470957	1		333	0.23679
									10.9724	0.468664	1		334	0.234589
									11.0053	0.46694	1		335	0.232941
									11.0381	0.466366	1		336	0.232393
									11.071	0.465218	1		337	0.2313
									11.1038	0.464644	1		338	0.230754
									11.1695	0.462922	1		340	0.22912
									11.2024	0.462348	1		341	0.228577
									11.2352	0.460627	1		342	0.226953
									11.2681	0.458334	1		343	0.224797
									11.3009	0.456041	1		344	0.22265
									11.3338	0.454317	1		345	0.221042
									11.3666	0.452012	1		346	0.218902
									11.3995	0.450283	1		347	0.217303
									11.4323	0.449131	1		348	0.21624
									11.4652	0.444515	1		349	0.212008
									11.498	0.4422	1		350	0.209901
									11.5309	0.44162	1		351	0.209374
									11.5637	0.441039	1		352	0.208848
									11.5966	0.440458	1		353	0.208321
									11.6294	0.437553	1		354	0.205701
									11.6623	0.435811	1		355	0.204137
									11.6951	0.43523	1		356	0.203616
									11.728	0.434648	1		357	0.203096
									11.7608	0.432905	1		358	0.201541
									11.7937	0.429992	1		359	0.198954
									11.8265	0.427651	1		360	0.196887
									11.8922	0.425895	1		362	0.195343
									11.9251	0.423556	1		363	0.193296
									11.958	0.421802	1		364	0.191767
									11.9908	0.421218	1		365	0.191259
									12.0237	0.420633	1		366	0.190752
									12.0565	0.420048	1		367	0.190245
									12.0894	0.418294	1		368	0.188727
									12.1222	0.417123	1		369	0.187719
									12.1551	0.416538	1		370	0.187215
									12.1879	0.414777	1		371	0.185704
									12.2208	0.413012	1		372	0.184194
									12.2536	0.412422	1		373	0.183691
									12.2865	0.411832	1		374	0.183189
									12.3193	0.409473	1		375	0.181187
									12.3522	0.407703	1		376	0.179692
									12.385	0.405343	1		377	0.177706
									12.4179	0.402399	1		378	0.175246
									12.4507	0.401811	1		379	0.174756
									12.4836	0.400044	1		380	0.173289
									12.5164	0.399455	1		381	0.172801
									12.5493	0.396516	1		382	0.170376
									12.5821	0.393579	1		383	0.167971
									12.615	0.391818	1		384	0.166536
									12.6478	0.391232	1		385	0.166059
									12.6807	0.39006	1		386	0.165109
									12.7135	0.388303	1		387	0.163689
									12.7464	0.387128	1		388	0.162743
									12.8121	0.386541	1		390	0.162271
									12.8449	0.384778	1		391	0.160858
									12.8778	0.384191	1		392	0.160389
									12.9106	0.381839	1		393	0.158516
									12.9435	0.380665	1		394	0.157584
									12.9763	0.378903	1		395	0.156192
									13.042	0.375375	1		397	0.153421
									13.0749	0.373017	1		398	0.151583
									13.1406	0.372427	1		400	0.151125
									13.1735	0.371243	1		401	0.150207
									13.2063	0.370649	1		402	0.149747
									13.2392	0.368864	1		403	0.148371
									13.272	0.36827	1		404	0.147914
									13.3049	0.367676	1		405	0.147458
									13.3377	0.366489	1		406	0.146548
									13.3706	0.365302	1		407	0.145642
									13.4034	0.36471	1		408	0.14519
									13.4363	0.363525	1		409	0.144289
									13.4691	0.361157	1		410	0.142497
									13.502	0.359974	1		411	0.141605
									13.5348	0.358791	1		412	0.140716
									13.5677	0.357018	1		413	0.139388
									13.6005	0.354063	1		414	0.13719
									13.6334	0.353471	1		415	0.136751
									13.6662	0.352879	1		416	0.136313
									13.6991	0.352287	1		417	0.135876
									13.7319	0.34992	1		418	0.134135
									13.7648	0.346359	1		419	0.131536
									13.7976	0.341622	1		420	0.128115
									13.8305	0.34044	1		421	0.127268
									13.8633	0.33807	1		422	0.125579
									13.8962	0.336292	1		423	0.124318
									13.929	0.335699	1		424	0.1239
									13.9619	0.333922	1		425	0.122648
									13.9947	0.332137	1		426	0.121396
									14.0276	0.329148	1		427	0.119315
									14.0604	0.326757	1		428	0.117662
									14.0933	0.324964	1		429	0.11643
									14.1261	0.322573	1		430	0.114797
									14.159	0.32138	1		431	0.113986
									14.1919	0.320188	1		432	0.113178
									14.2247	0.318997	1		433	0.112374
									14.2576	0.316024	1		434	0.110379
									14.2904	0.31365	1		435	0.108798
									14.3233	0.311871	1		436	0.107621
									14.3561	0.311277	1		437	0.107229
									14.4218	0.310684	1		439	0.106839
									14.4547	0.309494	1		440	0.106057
									14.4875	0.308898	1		441	0.105667
									14.5532	0.307704	1		443	0.104886
									14.5861	0.306508	1		444	0.104108
									14.6189	0.305311	1		445	0.103332
									14.6518	0.303519	1		446	0.102174
									14.6846	0.302324	1		447	0.101406
									14.7175	0.302324	1		448	0.101406
									14.7503	0.301726	1		449	0.101023
									14.7832	0.299927	1		450	0.0998735
									14.816	0.298129	1		451	0.0987309
									14.8817	0.29693	1		453	0.0979727
									14.9146	0.294532	1		454	0.0964648
									14.9474	0.291533	1		455	0.094594
									14.9803	0.290932	1		456	0.0942218
									15.0131	0.289732	1		457	0.0934793
									15.046	0.289131	1		458	0.0931089
									15.0788	0.28793	1		459	0.0923705
									15.1117	0.28553	1		460	0.0909026
									15.1445	0.284327	1		461	0.0901718
									15.1774	0.281924	1		462	0.0887192
									15.2102	0.281323	1		463	0.0883579
									15.2431	0.278917	1		464	0.0869175
									15.3417	0.278316	1		467	0.0865597
									15.3745	0.277716	1		468	0.0862031
									15.4074	0.275917	1		469	0.0851379
									15.4402	0.274718	1		470	0.0844312
									15.4731	0.274119	1		471	0.0840793
									15.5059	0.273517	1		472	0.0837266
									15.5388	0.272315	1		473	0.0830241
									15.6045	0.271114	1		475	0.082325
									15.6373	0.269909	1		476	0.0816265
									15.6702	0.269305	1		477	0.081277
									15.703	0.2687	1		478	0.0809283
									15.7359	0.268095	1		479	0.0805798
									15.7687	0.266281	1		480	0.0795404
									15.8016	0.264471	1		481	0.0785088
									15.8344	0.263264	1		482	0.0778251
									15.8673	0.262662	1		483	0.077485
									15.9001	0.262061	1		484	0.0771458
									15.933	0.25966	1		485	0.0757996
									15.9658	0.256658	1		486	0.0741316
									15.9987	0.254857	1		487	0.0731395
									16.0315	0.254256	1		488	0.0728103
									16.0644	0.252456	1		489	0.0718274
									16.0972	0.251856	1		490	0.0715008
									16.1301	0.250657	1		491	0.0708511
									16.1629	0.249461	1		492	0.0702058
									16.1958	0.248864	1		493	0.0698847
									16.2615	0.248267	1		495	0.0695644
									16.2943	0.247075	1		496	0.0689266
									16.3272	0.246478	1		497	0.0686086
									16.3601	0.245285	1		498	0.0679745
									16.3929	0.244689	1		499	0.0676588
									16.4586	0.244092	1		501	0.0673432
									16.4915	0.241705	1		502	0.0660888
									16.5243	0.239921	1		503	0.0651591
									16.5572	0.238135	1		504	0.0642341
									16.59	0.236351	1		505	0.0633168
									16.6229	0.234566	1		506	0.0624049
									16.6557	0.233374	1		507	0.0617998
									16.6886	0.232182	1		508	0.0611974
									16.7214	0.232182	1		509	0.0611974
									16.7543	0.230992	1		510	0.0605986
									16.7871	0.22921	1		511	0.0597073
									16.82	0.228023	1		512	0.0591174
									16.8528	0.226246	1		513	0.0582388
									16.8857	0.225653	1		514	0.0579473
									16.9185	0.224468	1		515	0.0573664
									16.9842	0.2221	1		517	0.0562143
									17.0171	0.219739	1		518	0.0550763
									17.0828	0.21915	1		520	0.0547943
									17.1485	0.218561	1		522	0.0545132
									17.1813	0.216801	1		523	0.0536764
									17.2142	0.21504	1		524	0.0528454
									17.247	0.21387	1		525	0.0522964
									17.2799	0.212703	1		526	0.0517518
									17.3127	0.212703	1		527	0.0517518
									17.3456	0.210951	1		528	0.0509395
									17.3784	0.210367	1		529	0.05067
									17.4113	0.209784	1		530	0.0504018
									17.4442	0.208034	1		531	0.0496003
									17.477	0.207449	1		532	0.0493337
									17.5099	0.207449	1		533	0.0493337
									17.6084	0.205685	1		536	0.0485346
									17.6741	0.204512	1		538	0.0480062
									17.707	0.203926	1		539	0.0477435
									17.7398	0.203926	1		540	0.0477435
									17.7727	0.203339	1		541	0.0474811
									17.8712	0.202167	1		544	0.0469587
									17.9369	0.201582	1		546	0.046699
									17.9698	0.200408	1		547	0.0461803
									18.0026	0.198645	1		548	0.0454061
									18.0355	0.198645	1		549	0.0454061
									18.0683	0.196882	1		550	0.0446383
									18.134	0.196296	1		552	0.0443843
									18.1669	0.196296	1		553	0.0443843
									18.1997	0.195121	1		554	0.0438775
									18.2326	0.194531	1		555	0.0436241
									18.2654	0.193353	1		556	0.0431199
									18.2983	0.192764	1		557	0.0428693
									18.3311	0.192764	1		558	0.0428693
									18.364	0.191002	1		559	0.0421225
									18.3968	0.190414	1		560	0.0418749
									18.4625	0.189231	1		562	0.0413783
									18.5283	0.187458	1		564	0.0406399
									18.5611	0.186868	1		565	0.0403956
									18.594	0.18628	1		566	0.0401526
									18.6597	0.184518	1		568	0.0394291
									18.6925	0.183929	1		569	0.0391887
									18.7254	0.183341	1		570	0.0389494
									18.7911	0.182168	1		572	0.0384743
									18.8239	0.181583	1		573	0.0382382
									18.8568	0.180999	1		574	0.038003
									18.9553	0.179831	1		577	0.0375352
									19.021	0.178664	1		579	0.0370707
									19.0539	0.176911	1		580	0.0363781
									19.0867	0.176328	1		581	0.0361491
									19.1524	0.175745	1		583	0.0359208
									19.2181	0.175163	1		585	0.0356935
									19.2838	0.174	1		587	0.0352413
									19.3167	0.17342	1		588	0.0350169
									19.3824	0.17342	1		590	0.0350169
									19.4152	0.172837	1		591	0.034792
									19.4481	0.172255	1		592	0.0345682
									19.4809	0.171674	1		593	0.0343457
									19.5138	0.171093	1		594	0.0341236
									19.5795	0.170511	1		596	0.0339019
									19.6452	0.16993	1		598	0.0336813
									19.7438	0.16935	1		601	0.0334614
									19.7766	0.168765	1		602	0.0332407
									19.8095	0.16818	1		603	0.0330206
									19.8423	0.16701	1		604	0.0325828
									19.8752	0.166426	1		605	0.0323649
									20.0394	0.166426	1		610	0.0323649
									20.0723	0.165841	1		611	0.0321476
									20.1708	0.165256	1		614	0.0319311
									20.2365	0.164672	1		616	0.0317155
									20.3022	0.163502	1		618	0.0312858
									20.4008	0.161749	1		621	0.0306472
									20.4665	0.161749	1		623	0.0306472
									20.4993	0.161165	1		624	0.030436
									20.565	0.159998	1		626	0.0300155
									20.6636	0.159415	1		629	0.0298067
									20.6965	0.159415	1		630	0.0298067
									20.795	0.158828	1		633	0.029597
									20.9264	0.157653	1		637	0.0291797
									20.9593	0.155886	1		638	0.0285572
									20.9921	0.154712	1		639	0.0281471
									21.025	0.153538	1		640	0.02774
									21.0578	0.152951	1		641	0.0275372
									21.1235	0.152364	1		643	0.0273355
									21.1892	0.151778	1		645	0.0271346
									21.2221	0.150022	1		646	0.0265374
									21.2878	0.148854	1		648	0.0261434
									21.3535	0.148267	1		650	0.0259465
									21.4192	0.146511	1		652	0.0253617
									21.4849	0.145926	1		654	0.0251684
									21.5177	0.143594	1		655	0.0244045
									21.6163	0.143012	1		658	0.0242155
									21.6491	0.143012	1		659	0.0242155
									21.682	0.142428	1		660	0.0240268
									21.7148	0.141845	1		661	0.0238391
									21.8134	0.140682	1		664	0.0234666
									21.8791	0.140101	1		666	0.0232816
									21.9448	0.139521	1		668	0.0230974
									22.0105	0.139521	1		670	0.0230974
									22.0762	0.13836	1		672	0.022731
									22.1419	0.137778	1		674	0.0225486
									22.2076	0.136619	1		676	0.022187
									22.2405	0.135464	1		677	0.0218297
									22.3062	0.134311	1		679	0.0214754
									22.4704	0.133152	1		684	0.0211224
									22.5033	0.132574	1		685	0.0209473
									22.5361	0.131996	1		686	0.0207728
									22.6018	0.130836	1		688	0.0204251
									22.6675	0.129676	1		690	0.0200801
									22.7004	0.129676	1		691	0.0200801
									22.7332	0.127942	1		692	0.0195696
									22.8318	0.127942	1		695	0.0195696
									22.8975	0.127361	1		697	0.0193999
									22.9304	0.12678	1		698	0.0192308
									22.9961	0.1262	1		700	0.0190627
									23.0289	0.125617	1		701	0.0188948
									23.0618	0.124455	1		702	0.0185616
									23.1275	0.123869	1		704	0.0183949
									23.1603	0.123869	1		705	0.0183949
									23.1932	0.123283	1		706	0.0182289
									23.2917	0.1227	1		709	0.0180641
									23.3574	0.121533	1		711	0.0177369
									23.4231	0.121533	1		713	0.0177369
									23.6202	0.120362	1		719	0.0174114
									23.6531	0.118604	1		720	0.0169281
									23.7188	0.118604	1		722	0.0169281
									23.7516	0.118016	1		723	0.0167679
									23.7845	0.116257	1		724	0.016293
									23.883	0.115671	1		727	0.0161362
									23.9159	0.115086	1		728	0.0159805
									23.9816	0.115086	1		730	0.0159805
									24.0145	0.115086	1		731	0.0159805
									24.1787	0.115086	1		736	0.0159805
									24.2116	0.115086	1		737	0.0159805
									24.2773	0.114491	1		739	0.0158227
									24.3101	0.113896	1		740	0.0156659
									24.4087	0.113302	1		743	0.0155099
									24.4415	0.112708	1		744	0.0153548
									24.5401	0.112708	1		747	0.0153548
									24.5729	0.112114	1		748	0.0152003
									24.6058	0.111519	1		749	0.0150463
									24.6715	0.110924	1		751	0.0148931
									24.77	0.110924	1		754	0.0148931
									25	0.110924	1		761	0.0148931
									25.0986	0.109733	1		764	0.0145888
									25.1314	0.108546	1		765	0.0142883
									25.1971	0.107956	1		767	0.01414
									25.2628	0.107366	1		769	0.0139925
									25.2957	0.106776	1		770	0.0138458
									25.3942	0.106188	1		773	0.0137004
									25.4599	0.106188	1		775	0.0137004
									25.4928	0.106188	1		776	0.0137004
									25.5256	0.105595	1		777	0.0135542
									25.5913	0.105001	1		779	0.0134088
									25.6242	0.104409	1		780	0.0132647
									25.657	0.103816	1		781	0.0131208
									25.6899	0.103816	1		782	0.0131208
									25.7556	0.103816	1		784	0.0131208
									25.7884	0.103219	1		785	0.0129768
									25.8213	0.102624	1		786	0.012834
									25.9198	0.102624	1		789	0.012834
									25.9527	0.101434	1		790	0.0125508
									26.0184	0.10084	1		792	0.0124107
									26.1498	0.099657	1		796	0.0121336
									26.1827	0.0990638	1		797	0.0119958
									26.2484	0.0978817	1		799	0.0117235
									26.2812	0.0978817	1		800	0.0117235
									26.3798	0.0972897	1		803	0.0115882
									26.4455	0.0972897	1		805	0.0115882
									26.5112	0.0972897	1		807	0.0115882
									26.6097	0.0966962	1		810	0.0114533
									26.6426	0.0961046	1		811	0.0113196
									26.7411	0.0961046	1		814	0.0113196
									26.8068	0.0949248	1		816	0.0110553
									26.8397	0.0949248	1		817	0.0110553
									26.8725	0.0943307	1		818	0.0109233
									26.9382	0.0937389	1		820	0.0107925
									27.0368	0.0931434	1		823	0.0106617
									27.0696	0.0931434	1		824	0.0106617
									27.1025	0.0931434	1		825	0.0106617
									27.2339	0.0925404	1		829	0.0105301
									27.3653	0.0913205	1		833	0.0102661
									27.3982	0.0907102	1		834	0.0101353
									27.4967	0.089493	1		837	0.00987667
									27.5624	0.0888876	1		839	0.00974923
									27.661	0.0882844	1		842	0.00962306
									27.7595	0.0864887	1		845	0.00925206
									27.7924	0.0853024	1		846	0.00901079
									27.8909	0.0847116	1		849	0.00889179
									27.9238	0.0841209	1		850	0.00877354
									27.9895	0.083532	1		852	0.0086564
									28.1209	0.083532	1		856	0.0086564
									28.1866	0.0829409	1		858	0.0085396
									28.4494	0.0823518	1		866	0.00842392
									28.4823	0.0817643	1		867	0.00830933
									28.548	0.0811709	1		869	0.00819434
									28.6794	0.0805806	1		873	0.00808071
									28.7451	0.0805806	1		875	0.00808071
									28.8108	0.0799828	1		877	0.00796641
									28.975	0.0799828	1		882	0.00796641
									29.0079	0.0793794	1		883	0.00785183
									29.0407	0.0787777	1		884	0.00773836
									29.205	0.0781782	1		889	0.00762608
									29.3035	0.0775825	1		892	0.0075153
									29.3693	0.0775825	1		894	0.0075153
									29.5007	0.0775825	1		898	0.0075153
									29.5992	0.0775825	1		901	0.0075153
									29.6649	0.076982	1		903	0.00740441
									29.6978	0.0763835	1		904	0.00729465
									29.7963	0.0757857	1		907	0.00718583
									29.8292	0.0751875	1		908	0.00707771
									29.9277	0.0739931	1		911	0.00686416
									29.9606	0.0739931	1		912	0.00686416
									30.092	0.0733911	1		916	0.00675772
									30.1577	0.0733911	1		918	0.00675772
									30.1905	0.0727867	1		919	0.00665165
									30.2891	0.0721822	1		922	0.00654637
									30.4534	0.0715782	1		927	0.00644197
									30.5191	0.0703753	1		929	0.00623643
									30.5848	0.0697782	1		931	0.00613559
									30.6176	0.0697782	1		932	0.00613559
									30.6833	0.0697782	1		934	0.00613559
									30.7162	0.0691734	1		935	0.00603426
									30.8147	0.0679734	1		938	0.00583557
									30.9461	0.0673746	1		942	0.00573761
									30.979	0.0667752	1		943	0.00564036
									31.0447	0.0655824	1		945	0.00544917
									31.1761	0.0649869	1		949	0.0053549
									31.2089	0.0638058	1		950	0.00517025
									31.3075	0.0632195	1		953	0.00507974
									31.3403	0.0626332	1		954	0.00499
									31.4389	0.0620502	1		957	0.00490151
									31.6032	0.06147	1		962	0.00481422
									31.8988	0.0608922	1		971	0.004728
									31.9974	0.0608922	1		974	0.004728
									32.1616	0.0603152	1		979	0.00464266
									32.1945	0.0603152	1		980	0.00464266
									32.2273	0.0603152	1		981	0.00464266
									32.2602	0.0597366	1		982	0.00455784
									32.4244	0.0591621	1		987	0.00447434
									32.4573	0.0585913	1		988	0.00439212
									32.4901	0.0585913	1		989	0.00439212
									32.5887	0.0580216	1		992	0.00431077
									32.8515	0.0574502	1		1000	0.00422993
									32.8844	0.0568826	1		1001	0.00415033
									32.9501	0.0563166	1		1003	0.00407168
									33.0815	0.0563166	1		1007	0.00407168
									33.1143	0.0557449	1		1008	0.00399297
									33.18	0.0557449	1		1010	0.00399297
									33.2786	0.0551736	1		1013	0.00391505
									33.3114	0.0546063	1		1014	0.00383839
									33.41	0.0540422	1		1017	0.0037629
									33.6071	0.0534821	1		1023	0.00368864
									33.7057	0.0523734	1		1026	0.00354373
									33.9685	0.0518222	1		1034	0.00347272
									34.1327	0.0512746	1		1039	0.00340285
									34.2313	0.0507301	1		1042	0.00333405
									34.2641	0.0507301	1		1043	0.00333405
									34.297	0.0507301	1		1044	0.00333405
									34.3627	0.0501657	1		1046	0.00326345
									34.3955	0.049603	1		1047	0.00319378
									34.5269	0.049603	1		1051	0.00319378
									34.6912	0.0484815	1		1056	0.00305706
									34.8226	0.0484815	1		1060	0.00305706
									35.0197	0.0479139	1		1066	0.00298895
									35.3482	0.0473492	1		1076	0.00292192
									35.4468	0.0467867	1		1079	0.00285587
									35.7096	0.0467867	1		1087	0.00285587
									35.8081	0.0462215	1		1090	0.00279023
									35.841	0.0450942	1		1091	0.00266149
									35.8739	0.0450942	1		1092	0.00266149
									35.9067	0.04453	1		1093	0.00259815
									35.9724	0.04453	1		1095	0.00259815
									36.1695	0.04453	1		1101	0.00259815
									36.2024	0.0439482	1		1102	0.00253359
									36.6294	0.04337	1		1115	0.00247021
									36.7937	0.0427916	1		1120	0.00240755
									36.9908	0.0427916	1		1126	0.00240755
									37.0237	0.042216	1		1127	0.00234598
									37.1551	0.0416454	1		1131	0.00228569
									37.2865	0.0416454	1		1135	0.00228569
									37.3193	0.0416454	1		1136	0.00228569
									37.3522	0.041072	1		1137	0.00222586
									38.042	0.0405017	1		1158	0.00216711
									38.0749	0.0399334	1		1159	0.00210931
									38.1078	0.0388094	1		1160	0.00199718
									38.2063	0.0388094	1		1163	0.00199718
									38.6005	0.0388094	1		1175	0.00199718
									38.6991	0.0388094	1		1178	0.00199718
									38.7976	0.0382351	1		1181	0.00194103
									38.929	0.0376656	1		1185	0.00188609
									38.9947	0.0370908	1		1187	0.0018314
									39.0933	0.0370908	1		1190	0.0018314
									39.2576	0.0370908	1		1195	0.0018314
									39.3233	0.0364988	1		1197	0.00177589
									39.3561	0.0364988	1		1198	0.00177589
									39.389	0.0358925	1		1199	0.00171988
									39.5861	0.0352928	1		1205	0.00166532
									39.6518	0.0352928	1		1207	0.00166532
									40.4731	0.0346965	1		1232	0.00161191
									40.5716	0.0341087	1		1235	0.00156007
									40.933	0.0335126	1		1246	0.00150833
									40.9658	0.0328949	1		1247	0.00145558
									41.2615	0.0322823	1		1256	0.00140417
									41.3601	0.0316618	1		1259	0.00135298
									41.4258	0.0310512	1		1261	0.0013035
									41.5572	0.0310512	1		1265	0.0013035
									42.0171	0.0310512	1		1279	0.0013035
									42.0499	0.0304371	1		1280	0.00125463
									42.1485	0.0304371	1		1283	0.00125463
									42.3127	0.0298305	1		1288	0.00120723
									42.9369	0.0298305	1		1307	0.00120723
									43.0026	0.0298305	1		1309	0.00120723
									43.1012	0.0292287	1		1312	0.00116106
									43.4954	0.0286346	1		1324	0.00111633
									43.7582	0.0280425	1		1332	0.00107259
									44.1524	0.0274586	1		1344	0.00103027
									44.5795	0.0268754	1		1357	0.000988813
									44.6124	0.0268754	1		1358	0.000988813
									45.1051	0.0268754	1		1373	0.000988813
									45.138	0.026255	1		1374	0.000945603
									45.5979	0.0256383	1		1388	0.000903563
									45.795	0.0244308	1		1394	0.000823904
									45.8936	0.0238345	1		1397	0.00078586
									46.025	0.0238345	1		1401	0.00078586
									46.682	0.0226681	1		1421	0.000713929
									47.339	0.0226681	1		1441	0.000713929
									47.6347	0.0226681	1		1450	0.000713929
									48.0289	0.0226681	1		1462	0.000713929
									48.0618	0.0226681	1		1463	0.000713929
									48.3574	0.0226681	1		1472	0.000713929
									49.4087	0.0226681	1		1504	0.000713929
									50.0986	0.0220628	1		1525	0.000677901
									50.1643	0.0220628	1		1527	0.000677901
									51.0841	0.0220628	1		1555	0.000677901
									51.1827	0.0214406	1		1558	0.000641799
									51.6754	0.0214406	1		1573	0.000641799
									51.9054	0.0214406	1		1580	0.000641799
									52.0368	0.0214406	1		1584	0.000641799
									52.3653	0.0214406	1		1594	0.000641799
									52.6938	0.0207848	1		1604	0.000604763
									53.1537	0.0201368	1		1618	0.000569208
									53.318	0.0201368	1		1623	0.000569208
									53.6137	0.0194784	1		1632	0.000534133
									54.5664	0.0194784	1		1661	0.000534133
									54.6978	0.0194784	1		1665	0.000534133
									54.7306	0.0188203	1		1666	0.000500144
									55.1905	0.0188203	1		1680	0.000500144
									56.4717	0.0181547	1		1719	0.000466848
									57.0959	0.0181547	1		1738	0.000466848
									57.293	0.0174975	1		1744	0.000435049
									57.6544	0.0174975	1		1755	0.000435049
									59.5598	0.0174975	1		1813	0.000435049
									59.724	0.0168315	1		1818	0.000403921
									60.184	0.0161842	1		1832	0.000374726
									60.2497	0.0161842	1		1834	0.000374726
									60.7424	0.0155302	1		1849	0.000346292
									60.8739	0.0155302	1		1853	0.000346292
									61.4323	0.0155302	1		1870	0.000346292
									61.5637	0.0155302	1		1874	0.000346292
									61.8265	0.0148382	1		1882	0.000317372
									62.3193	0.0148382	1		1897	0.000317372
									62.615	0.0148382	1		1906	0.000317372
									63.7648	0.0148382	1		1941	0.000317372
									63.9947	0.0148382	1		1948	0.000317372
									64.4547	0.0148382	1		1962	0.000317372
									64.5532	0.0148382	1		1965	0.000317372
									65.9001	0.0148382	1		2006	0.000317372
									66.82	0.014014	1		2034	0.000284504
									67.5756	0.014014	1		2057	0.000284504
									67.9041	0.014014	1		2067	0.000284504
									68.4954	0.014014	1		2085	0.000284504
									68.7582	0.014014	1		2093	0.000284504
									70.2037	0.014014	1		2137	0.000284504
									70.3022	0.0130149	1		2140	0.000246964
									70.6307	0.0130149	1		2150	0.000246964
									71.452	0.0130149	1		2175	0.000246964
									72.8975	0.0119442	1		2219	0.000209557
									73.1275	0.00989259	1		2226	0.000146123
									74.9671	0.00989259	1		2282	0.000146123
									75.1643	0.00989259			2288	0.000146123
									77.7267	0.00989259			2366	0.000146123
									78.9422	0.00989259			2403	0.000146123
									79.3035	0.00989259			2414	0.000146123
									80.4534	0.00989259			2449	0.000146123
									81.8003	0.00989259			2490	0.000146123
